# Supplementary material for: Binderless Thermal Insulation Boards from Rapeseed Straw: Optimization and Performance Analysis
Source: Materials (Basel). 2025 Dec 5;18(24):5481. doi: 10.3390/ma18245481 (PMC12735069; doi:10.3390/ma18245481)
Supplement: Supplementary file 1 [file materials-18-05481-s001.zip]

Archive with 1 entries (1 files):
- materials-3969751-supplementary.xlsx
