# Supplementary material for: Binderless Thermal Insulation Boards from Rapeseed Straw: Optimization and Performance Analysis
Source: Materials (Basel). 2025 Dec 5;18(24):5481. doi: 10.3390/ma18245481 (PMC12735069; doi:10.3390/ma18245481)
Supplement: Supplementary file 1 [file materials-18-05481-s001.zip › materials-3969751-supplementary.xlsx]

## Sheet: DSC
															DSC/(mW/mg)
	DTG						TG								Straw	Fine	Medium	Coarse
	Straw	Fine	Medium	Coarse			Straw	Fine	Medium	Coarse				##Temp./°C	DSC/(mW/mg)	DSC/(mW/mg)
40	-0.0152267	-0.0152404	-0.0162374	-0.0151332		40	0	0	0	0				40	-0.51338	-0.45609	-0.31307	-0.39255
40.5	-0.015102	-0.0152564	-0.0160182	-0.0150984		40.5	0.00272383	-0.0132928	-0.0112312	-0.0163451				40.5	-0.52766	-0.46581	-0.3215	-0.403
41	-0.014864	-0.0152007	-0.0155657	-0.0150315		41	-0.0300889	-0.011298	-0.0336624	-0.0361466				41	-0.54718	-0.4823	-0.33131	-0.41599
41.5	-0.0145315	-0.0150796	-0.0149505	-0.0149427		41.5	-0.0473317	-0.0655031	-0.0713257	-0.0464657				41.5	-0.5595	-0.49102	-0.34161	-0.4231
42	-0.0141322	-0.0149056	-0.0142622	-0.0148296		42	-0.0823845	-0.0956922	-0.0706737	-0.0460848				42	-0.56563	-0.49708	-0.34688	-0.43241
42.5	-0.0136948	-0.0146957	-0.0135858	-0.014681		42.5	-0.0514543	-0.0962342	-0.074414	-0.0541993				42.5	-0.58235	-0.51172	-0.35619	-0.43999
43	-0.0132451	-0.0144653	-0.012991	-0.0144841		43	-0.119465	-0.0981133	-0.105642	-0.0664792				43	-0.58927	-0.51951	-0.35857	-0.449
43.5	-0.0128117	-0.0142255	-0.0125112	-0.0142334		43.5	-0.14458	-0.127483	-0.109968	-0.118761				43.5	-0.60558	-0.53447	-0.36881	-0.4577
44	-0.0124115	-0.0139816	-0.0121645	-0.0139348		44	-0.133878	-0.152776	-0.134878	-0.123302				44	-0.61083	-0.53985	-0.3753	-0.46392
44.5	-0.0120619	-0.0137323	-0.0119417	-0.0136133		44.5	-0.137658	-0.15752	-0.140661	-0.12492				44.5	-0.62184	-0.54872	-0.38191	-0.47429
45	-0.0117772	-0.0134779	-0.0118197	-0.0132994		45	-0.145851	-0.160588	-0.124897	-0.142448				45	-0.63328	-0.55862	-0.38759	-0.47906
45.5	-0.0115704	-0.0132188	-0.0117711	-0.0130304		45.5	-0.173824	-0.194014	-0.157831	-0.15429				45.5	-0.64076	-0.56195	-0.39153	-0.48555
46	-0.0114525	-0.0129626	-0.0117727	-0.0128364		46	-0.190057	-0.216747	-0.186609	-0.152827				46	-0.65539	-0.57321	-0.40046	-0.49461
46.5	-0.0114307	-0.0127171	-0.0118162	-0.0127377		46.5	-0.206704	-0.249826	-0.194428	-0.183555				46.5	-0.66476	-0.58364	-0.40711	-0.4998
47	-0.0115082	-0.0124997	-0.0119077	-0.0127404		47	-0.204292	-0.232928	-0.198819	-0.175211				47	-0.67446	-0.58718	-0.4124	-0.50619
47.5	-0.0116835	-0.0123277	-0.0120615	-0.012836		47.5	-0.220198	-0.251664	-0.199168	-0.187786				47.5	-0.68825	-0.59964	-0.41948	-0.518
48	-0.0119531	-0.0122197	-0.012292	-0.0130057		48	-0.208089	-0.24997	-0.223968	-0.193983				48	-0.69512	-0.60672	-0.42349	-0.52602
48.5	-0.0123027	-0.0121909	-0.012603	-0.0132277		48.5	-0.221143	-0.276971	-0.232556	-0.198495				48.5	-0.70584	-0.61854	-0.43265	-0.53407
49	-0.0127223	-0.012253	-0.0129895	-0.0134795		49	-0.24626	-0.286501	-0.238388	-0.211672				49	-0.71791	-0.62643	-0.43972	-0.54547
49.5	-0.0131919	-0.0124107	-0.0134357	-0.0137444		49.5	-0.25353	-0.281943	-0.253277	-0.24804				49.5	-0.73094	-0.63681	-0.44757	-0.55173
50	-0.0136865	-0.0126603	-0.0139237	-0.0140127		50	-0.295476	-0.322672	-0.276314	-0.267063				50	-0.74324	-0.64914	-0.45641	-0.5596
50.5	-0.0141902	-0.0129882	-0.0144384	-0.0142811		50.5	-0.293976	-0.320551	-0.2755	-0.258409				50.5	-0.75619	-0.65777	-0.4598	-0.5689
51	-0.0146766	-0.0133773	-0.0149616	-0.0145497		51	-0.314539	-0.336103	-0.311322	-0.287234				51	-0.7729	-0.67287	-0.47321	-0.5785
51.5	-0.0151249	-0.0138011	-0.0154817	-0.0148185		51.5	-0.318803	-0.332816	-0.32292	-0.276494				51.5	-0.78358	-0.68241	-0.48172	-0.5862
52	-0.0155158	-0.0142288	-0.0159782	-0.0150843		52	-0.318882	-0.346083	-0.327059	-0.302975				52	-0.79428	-0.69078	-0.48902	-0.5975
52.5	-0.0158309	-0.0146291	-0.0164252	-0.0153369		52.5	-0.365167	-0.369007	-0.334826	-0.311193				52.5	-0.80909	-0.70222	-0.4967	-0.60462
53	-0.0160594	-0.0149711	-0.0167906	-0.0155659		53	-0.366715	-0.396927	-0.348722	-0.315935				53	-0.82284	-0.71839	-0.50839	-0.61827
53.5	-0.0161968	-0.0152322	-0.017035	-0.0157566		53.5	-0.375507	-0.38433	-0.340841	-0.314658				53.5	-0.83513	-0.72884	-0.51488	-0.62817
54	-0.0162456	-0.0153981	-0.0171284	-0.0158964		54	-0.40142	-0.418949	-0.380328	-0.34387				54	-0.84998	-0.7422	-0.52767	-0.6351
54.5	-0.0162145	-0.0154627	-0.0170527	-0.0159773		54.5	-0.434836	-0.439207	-0.413452	-0.37216				54.5	-0.86318	-0.75253	-0.53435	-0.64642
55	-0.016117	-0.01543	-0.0168104	-0.0159976		55	-0.461107	-0.44634	-0.441668	-0.360968				55	-0.87644	-0.76606	-0.5444	-0.65725
55.5	-0.0159701	-0.0153125	-0.0164242	-0.015963		55.5	-0.470076	-0.471754	-0.468599	-0.386025				55.5	-0.89057	-0.77888	-0.55491	-0.66954
56	-0.0157908	-0.0151296	-0.0159331	-0.0158854		56	-0.476406	-0.490736	-0.461448	-0.407375				56	-0.90614	-0.79208	-0.56513	-0.68098
56.5	-0.0155922	-0.0149049	-0.0153857	-0.0157793		56.5	-0.481129	-0.530614	-0.464822	-0.435891				56.5	-0.91836	-0.80146	-0.57319	-0.68976
57	-0.0153868	-0.0146613	-0.0148251	-0.015661		57	-0.47499	-0.521744	-0.478908	-0.436641				57	-0.93519	-0.81557	-0.58518	-0.70367
57.5	-0.0151808	-0.0144199	-0.0142985	-0.0155433		57.5	-0.474286	-0.523563	-0.480652	-0.422123				57.5	-0.95498	-0.83162	-0.59684	-0.71447
58	-0.0149809	-0.0141969	-0.0138327	-0.0154356		58	-0.525064	-0.544698	-0.499968	-0.430577				58	-0.97002	-0.84709	-0.6093	-0.72698
58.5	-0.0147913	-0.0140057	-0.0134532	-0.0153421		58.5	-0.563639	-0.541805	-0.528321	-0.448924				58.5	-0.98281	-0.86213	-0.6191	-0.73839
59	-0.0146156	-0.0138535	-0.013174	-0.0152641		59	-0.550234	-0.561075	-0.544531	-0.451232				59	-0.99837	-0.87323	-0.62916	-0.75016
59.5	-0.0144608	-0.0137438	-0.0130025	-0.0151986		59.5	-0.567658	-0.558708	-0.520555	-0.47379				59.5	-1.01594	-0.88675	-0.6402	-0.75859
60	-0.0143323	-0.0136789	-0.0129408	-0.0151424		60	-0.58957	-0.593707	-0.529943	-0.479673				60	-1.0327	-0.9012	-0.6465	-0.77196
60.5	-0.0142378	-0.0136587	-0.0129862	-0.0150933		60.5	-0.615831	-0.621697	-0.559114	-0.510267				60.5	-1.04914	-0.91442	-0.65995	-0.78325
61	-0.0141841	-0.0136827	-0.0131308	-0.0150511		61	-0.61895	-0.620129	-0.55611	-0.51523				61	-1.07169	-0.93472	-0.67547	-0.80008
61.5	-0.0141763	-0.0137502	-0.0133593	-0.0150173		61.5	-0.618868	-0.609894	-0.556251	-0.533204				61.5	-1.08668	-0.94607	-0.68606	-0.81139
62	-0.0142162	-0.0138598	-0.0136521	-0.0149955		62	-0.6348	-0.640504	-0.592568	-0.540747				62	-1.10154	-0.96436	-0.69749	-0.824
62.5	-0.014302	-0.0140102	-0.0139853	-0.0149897		62.5	-0.641487	-0.670265	-0.604893	-0.560018				62.5	-1.11886	-0.97894	-0.71142	-0.83499
63	-0.0144275	-0.0141974	-0.0143305	-0.015003		63	-0.634111	-0.638586	-0.598648	-0.543211				63	-1.13461	-0.98825	-0.72312	-0.84572
63.5	-0.0145843	-0.0144143	-0.0146651	-0.0150368		63.5	-0.638452	-0.651153	-0.573658	-0.536599				63.5	-1.15021	-1.00296	-0.73266	-0.85846
64	-0.0147605	-0.0146532	-0.014968	-0.0150905		64	-0.668924	-0.658675	-0.623492	-0.559658				64	-1.17068	-1.01795	-0.74095	-0.86968
64.5	-0.0149457	-0.0149035	-0.0152244	-0.0151607		64.5	-0.680022	-0.692845	-0.646732	-0.577608				64.5	-1.19095	-1.03389	-0.75539	-0.88444
65	-0.0151305	-0.0151547	-0.0154278	-0.0152428		65	-0.711456	-0.715041	-0.684477	-0.595889				65	-1.20426	-1.0474	-0.76898	-0.89638
65.5	-0.015309	-0.0153947	-0.0155784	-0.015332		65.5	-0.710992	-0.716989	-0.679316	-0.585695				65.5	-1.22245	-1.06256	-0.77939	-0.91114
66	-0.0154765	-0.0156145	-0.0156817	-0.0154236		66	-0.731356	-0.707341	-0.671025	-0.612783				66	-1.23853	-1.0791	-0.78987	-0.92157
66.5	-0.0156344	-0.0158051	-0.0157484	-0.0155143		66.5	-0.735634	-0.72716	-0.672917	-0.616723				66.5	-1.25177	-1.08682	-0.79725	-0.93037
67	-0.0157841	-0.0159626	-0.0157923	-0.0156037		67	-0.761125	-0.765125	-0.695915	-0.641367				67	-1.26661	-1.10278	-0.8113	-0.94143
67.5	-0.0159311	-0.0160858	-0.0158287	-0.0156935		67.5	-0.789343	-0.770939	-0.705464	-0.651091				67.5	-1.28637	-1.11731	-0.8217	-0.95441
68	-0.0160802	-0.0161781	-0.0158739	-0.0157869		68	-0.800303	-0.799347	-0.736203	-0.654173				68	-1.30132	-1.12883	-0.83099	-0.9654
68.5	-0.0162374	-0.0162455	-0.0159438	-0.0158895		68.5	-0.796151	-0.811956	-0.743182	-0.660571				68.5	-1.31811	-1.14619	-0.84361	-0.97498
69	-0.0164053	-0.0162961	-0.0160513	-0.0160063		69	-0.799923	-0.825393	-0.751335	-0.694084				69	-1.32972	-1.1583	-0.85431	-0.98887
69.5	-0.0165855	-0.0163392	-0.0162069	-0.016141		69.5	-0.801285	-0.837005	-0.758788	-0.696464				69.5	-1.34611	-1.1726	-0.86435	-0.99943
70	-0.0167771	-0.016384	-0.0164138	-0.016295		70	-0.820618	-0.842597	-0.776547	-0.690647				70	-1.36531	-1.18529	-0.87624	-1.00894
70.5	-0.0169763	-0.0164377	-0.0166672	-0.016467		70.5	-0.841988	-0.841466	-0.788349	-0.703327				70.5	-1.37541	-1.19905	-0.8857	-1.01766
71	-0.0171786	-0.0165059	-0.0169547	-0.0166515		71	-0.84564	-0.881845	-0.803173	-0.712163				71	-1.39025	-1.21122	-0.89439	-1.02961
71.5	-0.017379	-0.016592	-0.017257	-0.0168414		71.5	-0.867462	-0.885005	-0.810109	-0.713649				71.5	-1.40513	-1.22383	-0.90405	-1.03854
72	-0.017572	-0.016696	-0.0175482	-0.0170273		72	-0.906136	-0.872126	-0.806549	-0.728412				72	-1.4194	-1.23726	-0.9191	-1.05307
72.5	-0.0177533	-0.0168167	-0.0178001	-0.0172		72.5	-0.900607	-0.874882	-0.81422	-0.729722				72.5	-1.43761	-1.24752	-0.92707	-1.06179
73	-0.0179192	-0.0169507	-0.0179883	-0.0173507		73	-0.903887	-0.890583	-0.840402	-0.742878				73	-1.45341	-1.26089	-0.93723	-1.06976
73.5	-0.018068	-0.0170938	-0.0180965	-0.0174728		73.5	-0.925744	-0.91806	-0.850707	-0.778999				73.5	-1.46339	-1.26822	-0.94381	-1.0819
74	-0.0181994	-0.0172414	-0.0181186	-0.0175621		74	-0.948719	-0.962176	-0.896675	-0.799751				74	-1.47446	-1.28079	-0.95381	-1.08975
74.5	-0.0183145	-0.0173899	-0.018061	-0.0176179		74.5	-0.954707	-0.957521	-0.902974	-0.797425				74.5	-1.49045	-1.2923	-0.96595	-1.1021
75	-0.0184149	-0.0175342	-0.0179405	-0.0176431		75	-0.971784	-0.960218	-0.925063	-0.799316				75	-1.50503	-1.30573	-0.9744	-1.11134
75.5	-0.018503	-0.0176723	-0.0177813	-0.0176431		75.5	-0.986941	-0.977151	-0.921102	-0.817909				75.5	-1.5179	-1.31673	-0.98242	-1.12057
76	-0.0185808	-0.0178011	-0.0176115	-0.0176253		76	-1.00016	-0.987033	-0.920714	-0.826264				76	-1.53029	-1.32618	-0.99096	-1.1291
76.5	-0.0186507	-0.0179177	-0.017458	-0.0175973		76.5	-1.02051	-1.01018	-0.930624	-0.846781				76.5	-1.54558	-1.33764	-1.00001	-1.14175
77	-0.0187136	-0.0180188	-0.0173427	-0.0175661		77	-1.02955	-1.0306	-0.942212	-0.856228				77	-1.55822	-1.35228	-1.01211	-1.15025
77.5	-0.0187698	-0.018101	-0.0172783	-0.0175369		77.5	-1.0373	-1.06308	-0.97397	-0.882442				77.5	-1.57307	-1.36357	-1.01908	-1.15787
78	-0.0188184	-0.0181607	-0.0172676	-0.0175122		78	-1.0613	-1.06326	-0.972905	-0.881258				78	-1.57707	-1.37141	-1.02651	-1.16732
78.5	-0.0188581	-0.0181936	-0.0173052	-0.0174919		78.5	-1.06322	-1.05355	-0.977962	-0.872427				78.5	-1.58934	-1.3841	-1.0383	-1.17698
79	-0.018887	-0.0181964	-0.017378	-0.0174731		79	-1.09278	-1.0532	-0.976546	-0.863836				79	-1.60627	-1.39433	-1.0454	-1.18585
79.5	-0.0189023	-0.0181664	-0.0174687	-0.0174512		79.5	-1.10538	-1.07994	-1.01296	-0.884264				79.5	-1.61653	-1.40634	-1.05635	-1.19774
80	-0.018902	-0.0181019	-0.0175573	-0.0174206		80	-1.10978	-1.08311	-1.01308	-0.894551				80	-1.62594	-1.4135	-1.06063	-1.20243
80.5	-0.0188843	-0.0180039	-0.0176259	-0.0173758		80.5	-1.12956	-1.13464	-1.03539	-0.924147				80.5	-1.63865	-1.42588	-1.07112	-1.21249
81	-0.0188482	-0.0178758	-0.0176603	-0.0173126		81	-1.13224	-1.16393	-1.0567	-0.939043				81	-1.65169	-1.43763	-1.08297	-1.22014
81.5	-0.0187945	-0.0177226	-0.017651	-0.0172292		81.5	-1.1675	-1.16679	-1.06849	-0.941283				81.5	-1.66532	-1.45007	-1.09064	-1.23264
82	-0.0187241	-0.0175515	-0.0175946	-0.0171264		82	-1.1807	-1.17205	-1.0742	-0.967496				82	-1.67495	-1.45545	-1.09557	-1.23834
82.5	-0.0186401	-0.0173713	-0.0174935	-0.0170072		82.5	-1.19391	-1.18066	-1.0751	-0.968125				82.5	-1.68837	-1.46567	-1.10066	-1.24694
83	-0.0185464	-0.0171912	-0.0173538	-0.0168769		83	-1.19469	-1.19886	-1.09759	-0.988557				83	-1.69963	-1.47638	-1.11173	-1.25561
83.5	-0.0184476	-0.0170199	-0.0171865	-0.0167433		83.5	-1.22595	-1.22184	-1.11599	-1.00663				83.5	-1.70763	-1.49201	-1.12065	-1.2643
84	-0.0183488	-0.0168648	-0.0170046	-0.016614		84	-1.24149	-1.23372	-1.1317	-0.999715				84	-1.72221	-1.49823	-1.13045	-1.27201
84.5	-0.0182559	-0.0167317	-0.0168215	-0.0164956		84.5	-1.24829	-1.22788	-1.1242	-1.01292				84.5	-1.73362	-1.50779	-1.13445	-1.28002
85	-0.0181736	-0.0166244	-0.0166497	-0.0163933		85	-1.25237	-1.22768	-1.15045	-1.0137				85	-1.74599	-1.51677	-1.14052	-1.28871
85.5	-0.0181072	-0.0165429	-0.0164988	-0.0163104		85.5	-1.2613	-1.24677	-1.16706	-1.02832				85.5	-1.75833	-1.52813	-1.1506	-1.30046
86	-0.0180604	-0.0164855	-0.0163755	-0.0162476		86	-1.27839	-1.23158	-1.15313	-1.01559				86	-1.76487	-1.53897	-1.15853	-1.30847
86.5	-0.0180366	-0.0164484	-0.0162803	-0.0162031		86.5	-1.30422	-1.25611	-1.15634	-1.01402				86.5	-1.77899	-1.54507	-1.16587	-1.31553
87	-0.0180378	-0.0164262	-0.0162114	-0.0161731		87	-1.32345	-1.2865	-1.1792	-1.03885				87	-1.79274	-1.55459	-1.174	-1.3256
87.5	-0.0180647	-0.0164129	-0.016162	-0.0161523		87.5	-1.34462	-1.31512	-1.20563	-1.06227				87.5	-1.7987	-1.56595	-1.18004	-1.32897
88	-0.0181167	-0.0164026	-0.0161231	-0.016135		88	-1.33763	-1.33343	-1.20527	-1.08286				88	-1.81112	-1.57669	-1.18809	-1.33737
88.5	-0.018192	-0.0163903	-0.016086	-0.0161156		88.5	-1.3417	-1.33713	-1.22545	-1.07924				88.5	-1.82727	-1.58633	-1.19729	-1.34531
89	-0.0182883	-0.0163726	-0.0160423	-0.0160898		89	-1.34229	-1.31337	-1.20331	-1.08254				89	-1.83849	-1.59334	-1.20322	-1.35415
89.5	-0.0184009	-0.0163478	-0.0159873	-0.016055		89.5	-1.36326	-1.33791	-1.22741	-1.10266				89.5	-1.84839	-1.60502	-1.21078	-1.36103
90	-0.0185255	-0.0163161	-0.0159203	-0.0160107		90	-1.37433	-1.36693	-1.25473	-1.10549				90	-1.86029	-1.61235	-1.21907	-1.3713
90.5	-0.0186566	-0.0162802	-0.0158457	-0.0159585		90.5	-1.39084	-1.36829	-1.27938	-1.12702				90.5	-1.87079	-1.6193	-1.22465	-1.3779
91	-0.0187886	-0.016244	-0.0157729	-0.0159015		91	-1.41803	-1.39399	-1.29045	-1.14745				91	-1.88545	-1.63373	-1.23607	-1.38969
91.5	-0.0189156	-0.0162131	-0.0157142	-0.0158451		91.5	-1.44503	-1.4049	-1.2942	-1.13771				91.5	-1.89753	-1.64077	-1.23985	-1.39354
92	-0.0190319	-0.0161933	-0.0156834	-0.0157947		92	-1.43959	-1.40782	-1.30331	-1.14839				92	-1.91007	-1.64843	-1.24831	-1.40287
92.5	-0.0191325	-0.0161902	-0.015694	-0.0157556		92.5	-1.44308	-1.43411	-1.30348	-1.16993				92.5	-1.92088	-1.66012	-1.25767	-1.41404
93	-0.0192133	-0.0162087	-0.0157557	-0.0157331		93	-1.47066	-1.46001	-1.32723	-1.18847				93	-1.92762	-1.66888	-1.26636	-1.42409
93.5	-0.0192714	-0.0162514	-0.015874	-0.015731		93.5	-1.47066	-1.45787	-1.32759	-1.1693				93.5	-1.94227	-1.6829	-1.27458	-1.4328
94	-0.0193045	-0.0163195	-0.0160473	-0.0157515		94	-1.52135	-1.4495	-1.32973	-1.17024				94	-1.95361	-1.68822	-1.28334	-1.43934
94.5	-0.0193124	-0.0164113	-0.0162674	-0.0157953		94.5	-1.52388	-1.44736	-1.32741	-1.19083				94.5	-1.966	-1.69928	-1.29236	-1.44649
95	-0.0192959	-0.0165228	-0.0165195	-0.0158611		95	-1.52271	-1.47462	-1.35259	-1.2133				95	-1.97885	-1.71086	-1.29842	-1.45579
95.5	-0.0192574	-0.0166472	-0.0167847	-0.0159454		95.5	-1.53553	-1.47267	-1.35098	-1.2111				95.5	-1.99064	-1.71927	-1.30852	-1.46447
96	-0.0192011	-0.0167772	-0.0170441	-0.0160436		96	-1.54951	-1.48864	-1.3758	-1.21189				96	-2.00453	-1.7302	-1.31548	-1.47175
96.5	-0.0191313	-0.016905	-0.0172778	-0.0161503		96.5	-1.5666	-1.47365	-1.37598	-1.21205				96.5	-2.01549	-1.73525	-1.32175	-1.47881
97	-0.0190531	-0.0170219	-0.0174682	-0.0162593		97	-1.59651	-1.50325	-1.4033	-1.23562				97	-2.02259	-1.74929	-1.32994	-1.48658
97.5	-0.0189714	-0.0171203	-0.0176045	-0.0163639		97.5	-1.61088	-1.53363	-1.43187	-1.26124				97.5	-2.03565	-1.75765	-1.33738	-1.49353
98	-0.0188907	-0.0171954	-0.0176793	-0.0164575		98	-1.63691	-1.5829	-1.43312	-1.26187				98	-2.04785	-1.76854	-1.34508	-1.50656
98.5	-0.0188144	-0.0172431	-0.0176922	-0.0165348		98.5	-1.61632	-1.58134	-1.43241	-1.26187				98.5	-2.05975	-1.77658	-1.3531	-1.51346
99	-0.0187439	-0.0172629	-0.0176482	-0.0165902		99	-1.6371	-1.60938	-1.45723	-1.28387				99	-2.07362	-1.78628	-1.36359	-1.52049
99.5	-0.0186796	-0.0172561	-0.0175567	-0.0166201		99.5	-1.66118	-1.58251	-1.45777	-1.28324				99.5	-2.08513	-1.79895	-1.37306	-1.53074
100	-0.0186194	-0.0172258	-0.0174298	-0.0166219		100	-1.66332	-1.60783	-1.48098	-1.3043				100	-2.09902	-1.81125	-1.38178	-1.53812
100.5	-0.0185597	-0.0171763	-0.017282	-0.0165941		100.5	-1.69129	-1.6125	-1.48652	-1.3065				100.5	-2.11128	-1.82413	-1.3948	-1.55083
101	-0.0184955	-0.0171129	-0.017126	-0.0165369		101	-1.70352	-1.63295	-1.50402	-1.32489				101	-2.12441	-1.8297	-1.39956	-1.55539
101.5	-0.0184215	-0.0170405	-0.0169746	-0.0164515		101.5	-1.68973	-1.66002	-1.52884	-1.34517				101.5	-2.13654	-1.84501	-1.40884	-1.56818
102	-0.018332	-0.0169645	-0.0168369	-0.0163406		102	-1.68993	-1.64561	-1.52902	-1.33605				102	-2.14769	-1.85108	-1.41947	-1.57511
102.5	-0.0182233	-0.0168894	-0.0167204	-0.016209		102.5	-1.73401	-1.63314	-1.50491	-1.33558				102.5	-2.15925	-1.85992	-1.42707	-1.58241
103	-0.0180927	-0.0168187	-0.0166284	-0.0160603		103	-1.74217	-1.66002	-1.52884	-1.34658				103	-2.17416	-1.86957	-1.43621	-1.59306
103.5	-0.0179399	-0.0167554	-0.0165635	-0.0159006		103.5	-1.76917	-1.67871	-1.54759	-1.35915				103.5	-2.18546	-1.88094	-1.44554	-1.60276
104	-0.0177667	-0.016701	-0.0165247	-0.0157364		104	-1.79869	-1.71552	-1.56848	-1.39137				104	-2.2019	-1.89161	-1.45609	-1.61089
104.5	-0.0175775	-0.0166558	-0.0165101	-0.0155735		104.5	-1.82335	-1.75778	-1.59634	-1.42202				104.5	-2.21564	-1.90245	-1.463	-1.61962
105	-0.0173788	-0.0166192	-0.0165162	-0.0154163		105	-1.82316	-1.74006	-1.60348	-1.43428				105	-2.22372	-1.91545	-1.47304	-1.63092
105.5	-0.0171769	-0.0165899	-0.0165382	-0.0152692		105.5	-1.82316	-1.74162	-1.60348	-1.41228				105.5	-2.24006	-1.91969	-1.47803	-1.63616
106	-0.0169802	-0.0165653	-0.0165694	-0.0151365		106	-1.82296	-1.74162	-1.60348	-1.392				106	-2.25048	-1.93106	-1.48722	-1.64533
106.5	-0.0167955	-0.0165424	-0.0166011	-0.015019		106.5	-1.84899	-1.76499	-1.62669	-1.40646				106.5	-2.26503	-1.94375	-1.4948	-1.65412
107	-0.0166281	-0.0165172	-0.0166235	-0.0149169		107	-1.84938	-1.76791	-1.62759	-1.41542				107	-2.27731	-1.95658	-1.50915	-1.66611
107.5	-0.0164816	-0.0164856	-0.0166264	-0.0148291		107.5	-1.8484	-1.7681	-1.62776	-1.42878				107.5	-2.28973	-1.969	-1.51912	-1.6774
108	-0.0163566	-0.0164436	-0.0166002	-0.0147535		108	-1.87113	-1.79459	-1.65258	-1.45377				108	-2.2944	-1.97377	-1.52414	-1.68239
108.5	-0.0162526	-0.0163875	-0.0165377	-0.0146866		108.5	-1.87579	-1.80997	-1.66937	-1.46351				108.5	-2.31203	-1.98558	-1.53239	-1.69229
109	-0.0161659	-0.0163144	-0.0164356	-0.0146253		109	-1.87579	-1.82068	-1.67598	-1.47624				109	-2.3285	-1.99634	-1.54097	-1.69933
109.5	-0.0160925	-0.0162232	-0.0162951	-0.0145652		109.5	-1.90434	-1.85106	-1.70383	-1.47844				109.5	-2.33962	-2.00286	-1.5504	-1.71153
110	-0.0160274	-0.0161129	-0.0161233	-0.014503		110	-1.93075	-1.86995	-1.72348	-1.49102				110	-2.35004	-2.01568	-1.55717	-1.71927
110.5	-0.0159654	-0.0159859	-0.0159311	-0.0144356		110.5	-1.93056	-1.8756	-1.72633	-1.49919				110.5	-2.36527	-2.02675	-1.56751	-1.7294
111	-0.0159021	-0.0158446	-0.0157322	-0.0143597		111	-1.93056	-1.8756	-1.72616	-1.49919				111	-2.37989	-2.03937	-1.57686	-1.7377
111.5	-0.0158334	-0.0156925	-0.0155435	-0.0142732		111.5	-1.98008	-1.87619	-1.72205	-1.49935				111.5	-2.38736	-2.04358	-1.58466	-1.74825
112	-0.0157578	-0.0155346	-0.0153786	-0.014174		112	-1.98338	-1.90189	-1.74473	-1.52025				112	-2.39953	-2.05104	-1.59032	-1.75314
112.5	-0.0156732	-0.0153756	-0.0152494	-0.0140604		112.5	-1.9694	-1.90189	-1.74455	-1.52041				112.5	-2.41136	-2.06197	-1.59773	-1.76306
113	-0.0155794	-0.0152207	-0.0151632	-0.0139316		113	-1.99601	-1.92526	-1.76776	-1.53628				113	-2.42123	-2.06949	-1.60387	-1.77032
113.5	-0.0154766	-0.0150723	-0.015122	-0.0137861		113.5	-2.00086	-1.92799	-1.76848	-1.54162				113.5	-2.43523	-2.08272	-1.61452	-1.78306
114	-0.0153662	-0.0149328	-0.0151221	-0.013624		114	-2.02281	-1.95428	-1.7924	-1.56316				114	-2.44746	-2.08982	-1.6235	-1.78956
114.5	-0.0152486	-0.0148031	-0.015155	-0.0134452		114.5	-2.02261	-1.95467	-1.79294	-1.563				114.5	-2.45815	-2.10416	-1.63613	-1.80002
115	-0.0151253	-0.0146821	-0.0152079	-0.0132497		115	-2.02281	-1.95467	-1.79294	-1.563				115	-2.47403	-2.11069	-1.64147	-1.80517
115.5	-0.0149975	-0.0145661	-0.0152663	-0.0130397		115.5	-2.04883	-1.96129	-1.80187	-1.5652				115.5	-2.48375	-2.12345	-1.64952	-1.81574
116	-0.0148662	-0.0144522	-0.0153151	-0.0128182		116	-2.04922	-1.98096	-1.81705	-1.58422				116	-2.49713	-2.12994	-1.66064	-1.82382
116.5	-0.014733	-0.0143364	-0.0153416	-0.0125887		116.5	-2.07524	-2.00335	-1.83919	-1.59836				116.5	-2.51168	-2.14891	-1.67088	-1.83416
117	-0.0145992	-0.0142149	-0.0153362	-0.0123551		117	-2.07486	-1.98797	-1.84115	-1.60543				117	-2.52339	-2.1572	-1.67959	-1.84228
117.5	-0.014467	-0.0140846	-0.0152939	-0.0121239		117.5	-2.10107	-2.00394	-1.86508	-1.61879				117.5	-2.53672	-2.16947	-1.68865	-1.84906
118	-0.0143386	-0.0139441	-0.0152149	-0.0119009		118	-2.10146	-2.02945	-1.87794	-1.62681				118	-2.54902	-2.17836	-1.69903	-1.86008
118.5	-0.0142169	-0.013794	-0.0151042	-0.0116927		118.5	-2.11506	-2.03373	-1.8774	-1.61015				118.5	-2.5627	-2.18973	-1.70546	-1.86493
119	-0.0141043	-0.0136354	-0.0149709	-0.0115042		119	-2.13972	-2.03782	-1.88615	-1.60465				119	-2.57283	-2.19587	-1.71554	-1.87512
119.5	-0.0140026	-0.0134722	-0.0148265	-0.0113433		119.5	-2.14069	-2.08632	-1.90758	-1.63309				119.5	-2.58305	-2.207	-1.72355	-1.88319
120	-0.0139128	-0.0133087	-0.0146809	-0.0112139		120	-2.14089	-2.08632	-1.90758	-1.64818				120	-2.59081	-2.21773	-1.736	-1.89299
120.5	-0.0138351	-0.0131498	-0.0145428	-0.0111196		120.5	-2.16691	-2.09975	-1.92276	-1.6518				120.5	-2.60519	-2.22731	-1.74172	-1.9006
121	-0.0137677	-0.0129996	-0.0144159	-0.0110619		121	-2.16691	-2.08632	-1.93169	-1.6694				121	-2.61541	-2.2351	-1.74898	-1.91129
121.5	-0.0137073	-0.0128616	-0.0143	-0.0110412		121.5	-2.16691	-2.08632	-1.93169	-1.64787				121.5	-2.62986	-2.24783	-1.75768	-1.91351
122	-0.0136503	-0.0127381	-0.0141888	-0.0110552		122	-2.16788	-2.08632	-1.93169	-1.64803				122	-2.64301	-2.25803	-1.76636	-1.9258
122.5	-0.0135916	-0.0126289	-0.0140733	-0.0111003		122.5	-2.17662	-2.11339	-1.95579	-1.67081				122.5	-2.65676	-2.26869	-1.77748	-1.93479
123	-0.0135267	-0.0125316	-0.0139424	-0.0111706		123	-2.1675	-2.113	-1.95615	-1.66956				123	-2.66216	-2.2804	-1.78771	-1.94261
123.5	-0.0134524	-0.0124435	-0.0137855	-0.0112593		123.5	-2.21993	-2.14007	-1.98044	-1.69125				123.5	-2.67754	-2.28772	-1.79274	-1.9513
124	-0.0133661	-0.0123594	-0.0135966	-0.0113586		124	-2.22187	-2.13909	-1.98669	-1.69062				124	-2.69182	-2.29921	-1.8039	-1.95977
124.5	-0.0132683	-0.0122738	-0.0133737	-0.0114602		124.5	-2.2279	-2.1387	-1.98526	-1.69077				124.5	-2.70256	-2.3129	-1.81604	-1.96929
125	-0.0131613	-0.0121814	-0.0131227	-0.011556		125	-2.25509	-2.16538	-2.00972	-1.71231				125	-2.71611	-2.3243	-1.82048	-1.97918
125.5	-0.0130505	-0.0120778	-0.0128552	-0.0116384		125.5	-2.27431	-2.16538	-2.02204	-1.71183				125.5	-2.73046	-2.32889	-1.82792	-1.9837
126	-0.0129418	-0.0119598	-0.0125878	-0.0117002		126	-2.27431	-2.16908	-2.03436	-1.71183				126	-2.73969	-2.34327	-1.83867	-1.99513
126.5	-0.0128422	-0.0118257	-0.0123379	-0.0117357		126.5	-2.27431	-2.18895	-2.03436	-1.71183				126.5	-2.75089	-2.35188	-1.84827	-1.9995
127	-0.0127587	-0.011676	-0.0121227	-0.0117406		127	-2.3015	-2.20725	-2.05311	-1.72991				127	-2.76265	-2.36195	-1.85603	-2.00849
127.5	-0.012697	-0.0115135	-0.0119566	-0.0117121		127.5	-2.30053	-2.21796	-2.05865	-1.75427				127.5	-2.77457	-2.36785	-1.86469	-2.01569
128	-0.0126602	-0.0113421	-0.0118467	-0.0116488		128	-2.30073	-2.21796	-2.03633	-1.75427				128	-2.78646	-2.37883	-1.87552	-2.02369
128.5	-0.0126488	-0.0111657	-0.0117915	-0.011551		128.5	-2.31393	-2.22459	-2.04222	-1.75741				128.5	-2.79482	-2.39293	-1.88281	-2.03252
129	-0.01266	-0.0109908	-0.0117812	-0.0114196		129	-2.30034	-2.24309	-2.0599	-1.77061				129	-2.80761	-2.40026	-1.89002	-2.04142
129.5	-0.012688	-0.0108226	-0.0117987	-0.0112574		129.5	-2.30073	-2.24445	-2.08276	-1.77564				129.5	-2.81944	-2.41235	-1.89551	-2.04556
130	-0.0127242	-0.0106653	-0.0118222	-0.0110676		130	-2.32675	-2.24445	-2.08276	-1.77564				130	-2.82684	-2.4177	-1.90512	-2.05602
130.5	-0.0127587	-0.010522	-0.0118288	-0.010855		130.5	-2.32733	-2.24425	-2.08258	-1.77564				130.5	-2.8387	-2.42786	-1.91397	-2.06235
131	-0.0127812	-0.0103961	-0.0117975	-0.0106247		131	-2.35336	-2.26821	-2.10597	-1.79215				131	-2.8528	-2.43473	-1.92284	-2.07116
131.5	-0.0127821	-0.0102884	-0.0117125	-0.0103824		131.5	-2.35297	-2.27074	-2.10686	-1.79686				131.5	-2.8607	-2.44572	-1.93148	-2.07866
132	-0.0127536	-0.0101985	-0.0115655	-0.0101334		132	-2.40948	-2.27911	-2.12026	-1.79985				132	-2.87171	-2.45758	-1.9403	-2.08728
132.5	-0.0126905	-0.0101252	-0.0113574	-0.00988391		132.5	-2.4056	-2.2797	-2.13311	-1.81996				132.5	-2.88146	-2.46367	-1.94746	-2.09534
133	-0.012591	-0.0100664	-0.0110969	-0.0096386		133	-2.39123	-2.2797	-2.13329	-1.81981				133	-2.88924	-2.47059	-1.95506	-2.10285
133.5	-0.0124565	-0.0100192	-0.0107978	-0.0094027		133.5	-2.40793	-2.30579	-2.15722	-1.84071				133.5	-2.90143	-2.48032	-1.9617	-2.10812
134	-0.0122923	-0.009981	-0.0104801	-0.0091788		134	-2.43415	-2.31456	-2.18097	-1.84118				134	-2.91659	-2.49279	-1.9733	-2.1175
134.5	-0.0121056	-0.0099488	-0.0101642	-0.00896958		134.5	-2.40812	-2.31982	-2.16561	-1.83741				134.5	-2.92341	-2.49859	-1.97849	-2.12305
135	-0.0119058	-0.00992047	-0.00986847	-0.00877791		135	-2.40443	-2.30657	-2.149	-1.82012				135	-2.93449	-2.5104	-1.98625	-2.1305
135.5	-0.0117036	-0.0098944	-0.00960869	-0.00860387		135.5	-2.46037	-2.33247	-2.15775	-1.84118				135.5	-2.94696	-2.5171	-1.99564	-2.13629
136	-0.0115117	-0.00986983	-0.00939461	-0.00844742		136	-2.46037	-2.33228	-2.18133	-1.84118				136	-2.95691	-2.53129	-2.00527	-2.14797
136.5	-0.0113405	-0.00984672	-0.00923089	-0.00830877		136.5	-2.46056	-2.33228	-2.18133	-1.84118				136.5	-2.96709	-2.53623	-2.01052	-2.1529
137	-0.0111991	-0.00982566	-0.00911774	-0.00818755		137	-2.48756	-2.34961	-2.20061	-1.85108				137	-2.97387	-2.5422	-2.01731	-2.15772
137.5	-0.0110967	-0.0098078	-0.00905045	-0.00808382		137.5	-2.48659	-2.38467	-2.20543	-1.87827				137.5	-2.98207	-2.54844	-2.02318	-2.16558
138	-0.0110377	-0.00979427	-0.00902139	-0.00799802		138	-2.48659	-2.38486	-2.20543	-1.88362				138	-2.9931	-2.56062	-2.0352	-2.1743
138.5	-0.0110243	-0.00978611	-0.00902158	-0.00793186		138.5	-2.48659	-2.38506	-2.20543	-1.88362				138.5	-3.00341	-2.56759	-2.03917	-2.181
139	-0.011056	-0.00978384	-0.00904104	-0.00788681		139	-2.48659	-2.37181	-2.20543	-1.88362				139	-3.01698	-2.57922	-2.04871	-2.18744
139.5	-0.0111289	-0.00978731	-0.00906969	-0.00786468		139.5	-2.486	-2.37181	-2.20561	-1.88315				139.5	-3.02552	-2.58828	-2.05688	-2.19379
140	-0.0112366	-0.00979548	-0.0090977	-0.00786697		140	-2.51281	-2.3983	-2.2299	-1.88315				140	-3.03329	-2.59349	-2.06311	-2.19914
140.5	-0.0113699	-0.00980658	-0.00911618	-0.00789428		140.5	-2.53922	-2.3983	-2.23865	-1.88377				140.5	-3.04996	-2.60295	-2.07319	-2.20928
141	-0.0115168	-0.00981813	-0.00911654	-0.00794644		141	-2.53941	-2.4242	-2.254	-1.89965				141	-3.05413	-2.60908	-2.07615	-2.21154
141.5	-0.0116657	-0.0098272	-0.00909159	-0.00802159		141.5	-2.53941	-2.42459	-2.254	-1.90499				141.5	-3.06296	-2.61834	-2.08543	-2.21956
142	-0.0118033	-0.00983071	-0.00903536	-0.00811711		142	-2.53941	-2.42459	-2.254	-1.90499				142	-3.07318	-2.62549	-2.09553	-2.22653
142.5	-0.011918	-0.00982583	-0.00894386	-0.00822901		142.5	-2.53941	-2.42459	-2.25418	-1.90499				142.5	-3.08549	-2.63127	-2.10151	-2.23292
143	-0.0119987	-0.00981013	-0.00881652	-0.00835212		143	-2.56563	-2.4427	-2.24954	-1.8987				143	-3.09473	-2.64558	-2.10885	-2.24015
143.5	-0.0120372	-0.00978184	-0.0086561	-0.00848096		143.5	-2.56544	-2.45107	-2.25418	-1.90546				143.5	-3.1049	-2.65162	-2.11396	-2.24278
144	-0.0120279	-0.00973991	-0.00846826	-0.00861027		144	-2.59185	-2.47717	-2.30222	-1.92464				144	-3.11215	-2.66266	-2.12253	-2.25113
144.5	-0.0119691	-0.0096841	-0.00826424	-0.00873439		144.5	-2.61807	-2.47717	-2.30222	-1.94743				144.5	-3.12	-2.6677	-2.1275	-2.25608
145	-0.0118619	-0.00961453	-0.00805715	-0.00884825		145	-2.61807	-2.47717	-2.30222	-1.94743				145	-3.13878	-2.67925	-2.13948	-2.26399
145.5	-0.0117114	-0.00953219	-0.00786075	-0.0089465		145.5	-2.61807	-2.47717	-2.30222	-1.94743				145.5	-3.14288	-2.68566	-2.14754	-2.27161
146	-0.0115274	-0.00943886	-0.00768991	-0.00902436		146	-2.6439	-2.47717	-2.30222	-1.94743				146	-3.15765	-2.69734	-2.15494	-2.27918
146.5	-0.0113205	-0.00933659	-0.00755526	-0.0090773		146.5	-2.64429	-2.491	-2.30222	-1.94743				146.5	-3.16002	-2.70271	-2.16174	-2.28577
147	-0.0111035	-0.00922815	-0.00746287	-0.00910108		147	-2.64351	-2.50346	-2.30257	-1.94743				147	-3.17366	-2.71274	-2.16742	-2.29126
147.5	-0.0108909	-0.00911664	-0.0074142	-0.00909217		147.5	-2.6707	-2.53014	-2.32668	-1.96849				147.5	-3.18212	-2.71668	-2.17357	-2.29746
148	-0.010697	-0.00900615	-0.00740582	-0.00904764		148	-2.6707	-2.52995	-2.3265	-1.97949				148	-3.1933	-2.72755	-2.18508	-2.30481
148.5	-0.0105336	-0.00890045	-0.00743085	-0.0089658		148.5	-2.6707	-2.52995	-2.3265	-1.97949				148.5	-3.20492	-2.73472	-2.19108	-2.30891
149	-0.0104133	-0.00880388	-0.00748088	-0.00884646		149	-2.6707	-2.52995	-2.3265	-1.97965				149	-3.21576	-2.74373	-2.19883	-2.31922
149.5	-0.0103449	-0.00872175	-0.00754786	-0.00869104		149.5	-2.66992	-2.53014	-2.32668	-1.99002				149.5	-3.22546	-2.75065	-2.2056	-2.3246
150	-0.0103333	-0.00865826	-0.00762559	-0.00850437		150	-2.72391	-2.55721	-2.35079	-2.01218				150	-3.23127	-2.75593	-2.21023	-2.32886
150.5	-0.0103796	-0.00861772	-0.00771048	-0.0082929		150.5	-2.72333	-2.55604	-2.36222	-2.01139				150.5	-3.23722	-2.7597	-2.2168	-2.33621
151	-0.0104803	-0.0086028	-0.00780184	-0.00806533		151	-2.72294	-2.58253	-2.37471	-2.01988				151	-3.25163	-2.76763	-2.22403	-2.33921
151.5	-0.0106281	-0.00861461	-0.00790093	-0.00783286		151.5	-2.69711	-2.55643	-2.35043	-2.01186				151.5	-3.26541	-2.78035	-2.23823	-2.34926
152	-0.0108111	-0.00865237	-0.00801047	-0.00760831		152	-2.6975	-2.55643	-2.34989	-2.01155				152	-3.27034	-2.78841	-2.24002	-2.35626
152.5	-0.0110133	-0.00871331	-0.00813314	-0.00740387		152.5	-2.72333	-2.58253	-2.37454	-2.03277				152.5	-3.2813	-2.79949	-2.24795	-2.36467
153	-0.0112175	-0.00879278	-0.00827141	-0.00723207		153	-2.72372	-2.58272	-2.37471	-2.03261				153	-3.29031	-2.80291	-2.25538	-2.36939
153.5	-0.0114034	-0.00888457	-0.00842608	-0.00710361		153.5	-2.75013	-2.58253	-2.37454	-2.03261				153.5	-3.3	-2.80902	-2.25704	-2.37653
154	-0.0115521	-0.00898152	-0.00859537	-0.00702653		154	-2.77596	-2.60804	-2.40382	-2.0521				154	-3.31089	-2.81775	-2.26633	-2.38379
154.5	-0.011647	-0.00907608	-0.0087763	-0.00700621		154.5	-2.78024	-2.61174	-2.42311	-2.05367				154.5	-3.32057	-2.82814	-2.27472	-2.38957
155	-0.0116756	-0.00916193	-0.00896291	-0.00704441		155	-2.77577	-2.60882	-2.399	-2.03214				155	-3.3299	-2.83558	-2.28412	-2.39443
155.5	-0.0116304	-0.00923486	-0.0091471	-0.00713909		155.5	-2.77596	-2.60901	-2.39882	-2.03261				155.5	-3.34018	-2.84143	-2.29072	-2.40214
156	-0.0115109	-0.00929316	-0.00931925	-0.00728536		156	-2.82316	-2.61934	-2.41293	-2.03921				156	-3.34774	-2.85299	-2.29795	-2.4067
156.5	-0.0113227	-0.00933862	-0.0094722	-0.00747462		156.5	-2.82121	-2.62888	-2.41704	-2.05383				156.5	-3.3565	-2.85835	-2.30307	-2.41409
157	-0.0110779	-0.00937651	-0.00959974	-0.00769722		157	-2.8284	-2.65595	-2.42293	-2.05901				157	-3.37087	-2.86122	-2.30791	-2.41869
157.5	-0.0107965	-0.00941493	-0.00970163	-0.00794217		157.5	-2.83267	-2.66159	-2.42364	-2.05901				157.5	-3.37935	-2.87724	-2.31647	-2.42865
158	-0.0104997	-0.00946416	-0.0097827	-0.00819877		158	-2.85481	-2.68789	-2.4715	-2.08039				158	-3.39208	-2.88328	-2.32397	-2.43533
158.5	-0.0102109	-0.00953511	-0.00985185	-0.0084551		158.5	-2.88084	-2.68789	-2.47132	-2.08039				158.5	-3.3973	-2.8893	-2.33229	-2.43911
159	-0.00995495	-0.00963762	-0.00991999	-0.00870332		159	-2.87385	-2.68438	-2.46578	-2.07882				159	-3.41012	-2.89981	-2.33937	-2.44698
159.5	-0.00975281	-0.00977975	-0.00999664	-0.00893689		159.5	-2.87443	-2.68146	-2.46561	-2.09123				159.5	-3.4197	-2.90391	-2.3458	-2.4505
160	-0.00962093	-0.00996573	-0.0100862	-0.00915146		160	-2.86783	-2.68146	-2.47703	-2.09108				160	-3.42977	-2.91623	-2.35542	-2.46002
160.5	-0.00956901	-0.0101958	-0.0101859	-0.00934517		160.5	-2.86783	-2.68146	-2.47739	-2.09108				160.5	-3.44338	-2.9263	-2.36399	-2.46496
161	-0.00959861	-0.0104652	-0.0102869	-0.00951894		161	-2.86608	-2.68204	-2.47757	-2.09013				161	-3.4485	-2.93387	-2.36753	-2.47062
161.5	-0.00970359	-0.0107674	-0.0103743	-0.00967431		161.5	-2.89404	-2.70775	-2.5015	-2.13367				161.5	-3.4609	-2.94463	-2.3745	-2.4784
162	-0.00987124	-0.0110887	-0.0104326	-0.00981391		162	-2.87443	-2.72275	-2.50025	-2.13367				162	-3.46761	-2.95439	-2.38464	-2.48742
162.5	-0.0100842	-0.0114165	-0.01045	-0.00993922		162.5	-2.87676	-2.73424	-2.51364	-2.13367				162.5	-3.47893	-2.95616	-2.3888	-2.48843
163	-0.0103214	-0.0117361	-0.0104225	-0.0100506		163	-2.92861	-2.75566	-2.53828	-2.14797				163	-3.48923	-2.96603	-2.39742	-2.49889
163.5	-0.010563	-0.0120339	-0.0103555	-0.0101458		163.5	-2.92687	-2.76053	-2.53793	-2.15489				163.5	-3.50124	-2.97473	-2.4057	-2.50349
164	-0.0107875	-0.012296	-0.0102632	-0.0102199		164	-2.92803	-2.76072	-2.56257	-2.1431				164	-3.50646	-2.98024	-2.41502	-2.51158
164.5	-0.0109789	-0.0125126	-0.0101659	-0.0102655		164.5	-2.95308	-2.77182	-2.56185	-2.13367				164.5	-3.51478	-2.98844	-2.42026	-2.51596
165	-0.0111258	-0.012675	-0.0100853	-0.0102744		165	-2.95308	-2.78682	-2.56185	-2.14184				165	-3.52839	-3.0017	-2.43127	-2.52212
165.5	-0.0112226	-0.012776	-0.0100395	-0.0102381		165.5	-2.95308	-2.78682	-2.56185	-2.15489				165.5	-3.54062	-3.0091	-2.4364	-2.53179
166	-0.0112693	-0.0128127	-0.0100383	-0.0101496		166	-2.97328	-2.79441	-2.56185	-2.17657				166	-3.54622	-3.01607	-2.44647	-2.53722
166.5	-0.0112719	-0.0127832	-0.0100813	-0.0100052		166.5	-2.9793	-2.8133	-2.5681	-2.19748				166.5	-3.56271	-3.02912	-2.4559	-2.54646
167	-0.01124	-0.0126889	-0.0101575	-0.00980502		167	-3.00591	-2.85128	-2.59185	-2.21838				167	-3.56652	-3.03453	-2.45941	-2.5518
167.5	-0.0111853	-0.0125341	-0.0102483	-0.00955386		167.5	-3.0331	-2.86627	-2.59221	-2.21869				167.5	-3.58024	-3.04356	-2.46721	-2.56334
168	-0.0111206	-0.0123244	-0.0103296	-0.00926212		168	-3.03213	-2.86588	-2.59203	-2.21869				168	-3.59599	-3.05446	-2.47743	-2.56672
168.5	-0.0110571	-0.0120685	-0.0103764	-0.0089419		168.5	-3.03213	-2.86588	-2.61614	-2.21869				168.5	-3.60711	-3.06087	-2.4882	-2.57491
169	-0.0110035	-0.0117765	-0.010367	-0.00860865		169	-3.03213	-2.86471	-2.61596	-2.21869				169	-3.61189	-3.06417	-2.48907	-2.57919
169.5	-0.0109644	-0.0114596	-0.0102862	-0.00827766		169.5	-3.03213	-2.89237	-2.64025	-2.21869				169.5	-3.62055	-3.07168	-2.49607	-2.58448
170	-0.0109405	-0.0111323	-0.0101284	-0.00796483		170	-3.03213	-2.89237	-2.64042	-2.22435				170	-3.63282	-3.08671	-2.50493	-2.59297
170.5	-0.0109288	-0.0108088	-0.00989555	-0.00768515		170.5	-3.03252	-2.89237	-2.64042	-2.23991				170.5	-3.64353	-3.0954	-2.5119	-2.60057
171	-0.0109238	-0.0105039	-0.00960221	-0.00745077		171	-3.08631	-2.93677	-2.66328	-2.25343				171	-3.65432	-3.10491	-2.52187	-2.60878
171.5	-0.0109189	-0.0102307	-0.00926866	-0.00726972		171.5	-3.08457	-2.94495	-2.66453	-2.26113				171.5	-3.66773	-3.1133	-2.53106	-2.61893
172	-0.010908	-0.0100009	-0.00892346	-0.00714852		172	-3.08476	-2.94495	-2.6856	-2.24494				172	-3.6737	-3.12343	-2.53793	-2.62396
172.5	-0.0108871	-0.00982296	-0.00859948	-0.00709034		172.5	-3.11098	-2.94495	-2.68882	-2.24526				172.5	-3.68089	-3.12829	-2.5436	-2.62749
173	-0.0108544	-0.00970328	-0.00832847	-0.00709655		173	-3.11079	-2.94495	-2.68882	-2.255				173	-3.69408	-3.13627	-2.54599	-2.63493
173.5	-0.0108116	-0.00964498	-0.00813964	-0.00716626		173.5	-3.11079	-2.94495	-2.68882	-2.26647				173.5	-3.70472	-3.14511	-2.55672	-2.64277
174	-0.0107628	-0.00964702	-0.00805736	-0.0072978		174	-3.1372	-2.94495	-2.68882	-2.26647				174	-3.71184	-3.15306	-2.56368	-2.64929
174.5	-0.010714	-0.00970601	-0.00809642	-0.00748718		174.5	-3.13545	-2.94378	-2.68864	-2.26694				174.5	-3.7189	-3.15997	-2.56889	-2.65388
175	-0.0106721	-0.00981583	-0.00826176	-0.00772924		175	-3.16322	-2.99753	-2.71292	-2.28769				175	-3.73077	-3.17122	-2.57823	-2.66329
175.5	-0.010644	-0.00997073	-0.00854599	-0.00801841		175.5	-3.16303	-2.99753	-2.71292	-2.28785				175.5	-3.73924	-3.18166	-2.58453	-2.66873
176	-0.0106356	-0.0101628	-0.00893029	-0.00834597		176	-3.1504	-2.98487	-2.70292	-2.27732				176	-3.74788	-3.18666	-2.59217	-2.67365
176.5	-0.0106517	-0.0103861	-0.00938524	-0.00870309		176.5	-3.1504	-3.01136	-2.72507	-2.29429				176.5	-3.76102	-3.19484	-2.59871	-2.68195
177	-0.010696	-0.0106343	-0.00987971	-0.00907925		177	-3.17701	-3.01077	-2.72507	-2.29838				177	-3.76849	-3.20221	-2.60298	-2.68669
177.5	-0.010771	-0.0109035	-0.0103812	-0.00946493		177.5	-3.17526	-3.01097	-2.72507	-2.29838				177.5	-3.78166	-3.21615	-2.61213	-2.69451
178	-0.0108786	-0.011189	-0.01086	-0.00984872		178	-3.20323	-3.03726	-2.74417	-2.29854				178	-3.79079	-3.22196	-2.6213	-2.70129
178.5	-0.0110194	-0.0114854	-0.0112938	-0.0102185		178.5	-3.22906	-3.06355	-2.77328	-2.34081				178.5	-3.80558	-3.23378	-2.62812	-2.71008
179	-0.0111937	-0.0117883	-0.0116752	-0.0105642		179	-3.22906	-3.04408	-2.77328	-2.34097				179	-3.82055	-3.245	-2.63858	-2.71933
179.5	-0.0113991	-0.0120912	-0.0120038	-0.0108779		179.5	-3.22906	-3.04369	-2.77328	-2.34097				179.5	-3.82377	-3.25147	-2.64568	-2.72361
180	-0.0116343	-0.0123874	-0.0122901	-0.0111513		180	-3.22906	-3.06998	-2.78203	-2.32321				180	-3.83906	-3.26267	-2.65529	-2.73293
180.5	-0.0118948	-0.0126705	-0.0125519	-0.0113783		180.5	-3.24071	-3.07095	-2.8031	-2.3251				180.5	-3.85011	-3.27349	-2.66333	-2.74235
181	-0.0121739	-0.0129336	-0.012807	-0.0115563		181	-3.25528	-3.09666	-2.82167	-2.36973				181	-3.85906	-3.2792	-2.67004	-2.747
181.5	-0.0124644	-0.0131719	-0.0130704	-0.0116847		181.5	-3.25528	-3.12256	-2.82167	-2.39221				181.5	-3.86912	-3.28923	-2.67615	-2.75628
182	-0.0127602	-0.0133808	-0.0133489	-0.0117664		182	-3.27392	-3.12275	-2.82167	-2.39221				182	-3.88219	-3.29974	-2.6881	-2.76503
182.5	-0.0130547	-0.0135589	-0.013641	-0.0118072		182.5	-3.2815	-3.12275	-2.82381	-2.39221				182.5	-3.89434	-3.30976	-2.69788	-2.77219
183	-0.0133448	-0.0137071	-0.0139343	-0.0118143		183	-3.30228	-3.14145	-2.8456	-2.39221				183	-3.90548	-3.31873	-2.70133	-2.77703
183.5	-0.0136299	-0.0138294	-0.0142121	-0.011797		183.5	-3.33432	-3.17456	-2.86988	-2.41264				183.5	-3.91052	-3.32313	-2.70826	-2.78544
184	-0.0139121	-0.0139313	-0.0144552	-0.0117658		184	-3.33432	-3.17553	-2.86917	-2.41358				184	-3.92252	-3.33238	-2.71669	-2.79024
184.5	-0.0141961	-0.0140217	-0.014652	-0.0117319		184.5	-3.36151	-3.20007	-2.89417	-2.43464				184.5	-3.93518	-3.34118	-2.72414	-2.79895
185	-0.0144852	-0.0141099	-0.0147959	-0.0117064		185	-3.36054	-3.20201	-2.89471	-2.43496				185	-3.94807	-3.3532	-2.73484	-2.80832
185.5	-0.0147831	-0.0142059	-0.0148905	-0.0116995		185.5	-3.36093	-3.20201	-2.91274	-2.43496				185.5	-3.95775	-3.36372	-2.74116	-2.81727
186	-0.0150904	-0.0143184	-0.0149478	-0.0117197		186	-3.38016	-3.22188	-2.93649	-2.45051				186	-3.96646	-3.37022	-2.75072	-2.82387
186.5	-0.0154029	-0.0144544	-0.0149835	-0.0117736		186.5	-3.37996	-3.24817	-2.9572	-2.46796				186.5	-3.98112	-3.37853	-2.75648	-2.82984
187	-0.0157162	-0.014618	-0.0150136	-0.0118645		187	-3.40657	-3.24797	-2.9606	-2.47205				187	-3.98922	-3.38747	-2.764	-2.83673
187.5	-0.0160191	-0.0148105	-0.0150509	-0.0119917		187.5	-3.40638	-3.24797	-2.9606	-2.47205				187.5	-3.99776	-3.39645	-2.77331	-2.84543
188	-0.0163032	-0.0150308	-0.0151032	-0.0121517		188	-3.43434	-3.26102	-2.96417	-2.4733				188	-4.01103	-3.40727	-2.77916	-2.85178
188.5	-0.0165575	-0.0152736	-0.0151751	-0.0123376		188.5	-3.43978	-3.28089	-2.96685	-2.47739				188.5	-4.02198	-3.41864	-2.78958	-2.85927
189	-0.0167739	-0.0155327	-0.0152682	-0.0125387		189	-3.46561	-3.30737	-3.00149	-2.49876				189	-4.03549	-3.43135	-2.79937	-2.86864
189.5	-0.0169455	-0.0158007	-0.0153848	-0.0127456		189.5	-3.49047	-3.30737	-3.01542	-2.49876				189.5	-4.04544	-3.44027	-2.80617	-2.87487
190	-0.0170706	-0.0160682	-0.015526	-0.0129465		190	-3.54291	-3.33366	-3.0606	-2.53507				190	-4.05311	-3.44655	-2.81201	-2.88094
190.5	-0.0171498	-0.0163239	-0.0156891	-0.0131307		190.5	-3.54446	-3.36171	-3.06327	-2.5412				190.5	-4.06333	-3.4549	-2.81967	-2.88665
191	-0.0171871	-0.0165593	-0.0158649	-0.0132888		191	-3.51824	-3.3584	-3.03952	-2.52187				191	-4.07964	-3.46853	-2.83219	-2.89715
191.5	-0.0171879	-0.0167635	-0.0160338	-0.0134163		191.5	-3.51805	-3.35547	-3.03899	-2.5412				191.5	-4.09014	-3.47414	-2.83674	-2.9063
192	-0.0171595	-0.0169269	-0.0161695	-0.013511		192	-3.5499	-3.3695	-3.04042	-2.5522				192	-4.10311	-3.48408	-2.84634	-2.91028
192.5	-0.0171097	-0.0170422	-0.0162417	-0.0135753		192.5	-3.57087	-3.41487	-3.08613	-2.58379				192.5	-4.10964	-3.4921	-2.85333	-2.91665
193	-0.0170482	-0.0171056	-0.0162265	-0.0136151		193	-3.59709	-3.41487	-3.11167	-2.58379				193	-4.1205	-3.5015	-2.86194	-2.92645
193.5	-0.0169854	-0.0171157	-0.0161147	-0.0136389		193.5	-3.62292	-3.44136	-3.12184	-2.58379				193.5	-4.13349	-3.51158	-2.87181	-2.93468
194	-0.0169322	-0.0170762	-0.0159148	-0.0136572		194	-3.64972	-3.46512	-3.15988	-2.60485				194	-4.14432	-3.522	-2.88017	-2.94262
194.5	-0.0168994	-0.0169949	-0.0156591	-0.0136808		194.5	-3.64895	-3.49394	-3.15881	-2.6157				194.5	-4.15681	-3.53143	-2.88568	-2.94964
195	-0.016896	-0.016884	-0.0153917	-0.0137199		195	-3.67167	-3.49394	-3.17809	-2.62654				195	-4.16658	-3.5413	-2.89902	-2.95921
195.5	-0.0169284	-0.016759	-0.0151627	-0.0137817		195.5	-3.67575	-3.49316	-3.17809	-2.63597				195.5	-4.18392	-3.55589	-2.90773	-2.96744
196	-0.0169991	-0.016637	-0.0150177	-0.0138708		196	-3.67575	-3.52042	-3.18399	-2.6476				196	-4.19002	-3.56204	-2.91148	-2.97382
196.5	-0.0171054	-0.0165359	-0.0149864	-0.0139875		196.5	-3.67575	-3.54652	-3.18399	-2.6476				196.5	-4.20043	-3.56833	-2.91665	-2.97655
197	-0.0172414	-0.0164724	-0.0150818	-0.0141295		197	-3.70236	-3.54671	-3.20845	-2.6476				197	-4.21565	-3.58176	-2.93105	-2.98722
197.5	-0.0173966	-0.0164606	-0.0153003	-0.0142896		197.5	-3.74897	-3.57281	-3.23202	-2.66882				197.5	-4.23004	-3.59317	-2.93782	-2.9962
198	-0.0175603	-0.0165109	-0.0156215	-0.0144613		198	-3.7546	-3.57301	-3.2322	-2.67196				198	-4.23969	-3.60254	-2.94194	-3.00392
198.5	-0.0177224	-0.0166295	-0.0160211	-0.0146386		198.5	-3.78082	-3.60007	-3.25059	-2.68988				198.5	-4.24884	-3.60944	-2.9532	-3.00963
199	-0.0178762	-0.0168178	-0.0164718	-0.0148162		199	-3.78082	-3.60027	-3.24988	-2.71141				199	-4.26266	-3.62237	-2.966	-3.01896
199.5	-0.0180194	-0.0170737	-0.0169543	-0.0149946		199.5	-3.79092	-3.62831	-3.26238	-2.71361				199.5	-4.27601	-3.63146	-2.97156	-3.02546
200	-0.0181557	-0.017391	-0.0174547	-0.0151774		200	-3.82044	-3.63883	-3.29309	-2.73891				200	-4.28675	-3.63948	-2.97935	-3.03299
200.5	-0.0182941	-0.0177621	-0.0179704	-0.0153705		200.5	-3.83908	-3.63883	-3.31702	-2.74316				200.5	-4.30194	-3.65315	-2.98952	-3.04258
201	-0.0184476	-0.0181784	-0.018509	-0.0155851		201	-3.85015	-3.66415	-3.31684	-2.74253				201	-4.31472	-3.66401	-2.99884	-3.04909
201.5	-0.0186326	-0.0186297	-0.0190717	-0.0158307		201.5	-3.87948	-3.67642	-3.34648	-2.7694				201.5	-4.32422	-3.67144	-3.00567	-3.0587
202	-0.0188649	-0.0191077	-0.0196713	-0.0161155		202	-3.88608	-3.70485	-3.35327	-2.77522				202	-4.34102	-3.67995	-3.01791	-3.06524
202.5	-0.0191572	-0.0196068	-0.0203054	-0.0164436		202.5	-3.91249	-3.7327	-3.37113	-2.77695				202.5	-4.35846	-3.6968	-3.02706	-3.0738
203	-0.0195177	-0.0201161	-0.020966	-0.0168131		203	-3.91249	-3.75743	-3.37773	-2.79644				203	-4.36891	-3.70519	-3.03742	-3.08364
203.5	-0.0199496	-0.0206326	-0.0216388	-0.0172154		203.5	-3.94066	-3.75743	-3.40166	-2.79644				203.5	-4.3815	-3.71602	-3.04365	-3.08884
204	-0.020447	-0.0211505	-0.0223009	-0.017638		204	-3.96202	-3.78197	-3.42987	-2.81027				204	-4.39424	-3.72922	-3.04849	-3.09847
204.5	-0.0209979	-0.0216664	-0.0229304	-0.0180673		204.5	-3.96493	-3.81021	-3.44916	-2.83903				204.5	-4.41066	-3.73697	-3.06254	-3.10544
205	-0.0215844	-0.0221719	-0.0235027	-0.0184864		205	-3.96493	-3.81021	-3.47398	-2.85632				205	-4.41882	-3.74775	-3.07298	-3.11494
205.5	-0.0221901	-0.0226604	-0.0239985	-0.0188839		205.5	-3.99076	-3.83611	-3.47416	-2.85522				205.5	-4.43594	-3.76068	-3.08517	-3.12604
206	-0.0227882	-0.0231226	-0.0244019	-0.0192484		206	-4.04398	-3.86298	-3.52309	-2.88021				206	-4.45089	-3.76874	-3.09302	-3.13226
206.5	-0.0233577	-0.0235464	-0.0247036	-0.0195758		206.5	-4.06981	-3.88908	-3.5213	-2.90268				206.5	-4.46635	-3.78594	-3.10714	-3.14556
207	-0.0238762	-0.0239259	-0.0249043	-0.0198649		207	-4.09777	-3.9031	-3.54862	-2.92358				207	-4.47643	-3.79241	-3.11277	-3.14922
207.5	-0.0243239	-0.0242535	-0.0250097	-0.0201189		207.5	-4.09622	-3.94107	-3.57559	-2.9239				207.5	-4.49018	-3.80505	-3.1251	-3.1597
208	-0.024685	-0.0245267	-0.0250371	-0.0203464		208	-4.12691	-3.94555	-3.59898	-2.93396				208	-4.50715	-3.81997	-3.13431	-3.17204
208.5	-0.0249534	-0.0247471	-0.0250127	-0.0205559		208.5	-4.14866	-3.99443	-3.62291	-2.96649				208.5	-4.51865	-3.829	-3.14269	-3.1803
209	-0.0251257	-0.0249211	-0.0249707	-0.0207572		209	-4.16516	-4.02228	-3.64701	-2.96665				209	-4.53018	-3.84376	-3.15081	-3.18947
209.5	-0.0252087	-0.0250595	-0.0249484	-0.0209583		209.5	-4.2042	-4.02112	-3.67219	-2.98755				209.5	-4.54414	-3.85404	-3.1596	-3.19775
210	-0.0252191	-0.0251767	-0.0249815	-0.0211641		210	-4.25664	-4.06824	-3.70469	-3.016				210	-4.55645	-3.86412	-3.16804	-3.20441
210.5	-0.0251818	-0.0252875	-0.0250966	-0.0213769		210.5	-4.28247	-4.10018	-3.71969	-3.03203				210.5	-4.57141	-3.8788	-3.18325	-3.21583
211	-0.0251286	-0.025406	-0.0253087	-0.021596		211	-4.30869	-4.12569	-3.71791	-3.049				211	-4.58595	-3.88884	-3.18939	-3.22605
211.5	-0.0250937	-0.025543	-0.0256143	-0.0218163		211.5	-4.30733	-4.12628	-3.7438	-3.05403				211.5	-4.59711	-3.90152	-3.20138	-3.23216
212	-0.0251113	-0.0257047	-0.0259917	-0.0220344		212	-4.3353	-4.12667	-3.76719	-3.06912				212	-4.61128	-3.90922	-3.20989	-3.24162
212.5	-0.0252113	-0.0258944	-0.0264137	-0.0222434		212.5	-4.34811	-4.17594	-3.80612	-3.08499				212.5	-4.62608	-3.91952	-3.22097	-3.25072
213	-0.0254167	-0.0261102	-0.0268424	-0.0224403		213	-4.34675	-4.19152	-3.81022	-3.10574				213	-4.64161	-3.93372	-3.22979	-3.25925
213.5	-0.0257376	-0.0263499	-0.0272483	-0.0226238		213.5	-4.38715	-4.23164	-3.84201	-3.11658				213.5	-4.65309	-3.95022	-3.24047	-3.2717
214	-0.0261726	-0.0266112	-0.0276117	-0.0227964		214	-4.41531	-4.23164	-3.86665	-3.13874				214	-4.66932	-3.96359	-3.25181	-3.28027
214.5	-0.0267107	-0.0268915	-0.027928	-0.0229652		214.5	-4.44114	-4.28441	-3.90076	-3.18086				214.5	-4.68615	-3.97295	-3.26512	-3.28996
215	-0.0273289	-0.0271894	-0.028208	-0.023139		215	-4.47047	-4.3146	-3.92415	-3.19422				215	-4.70223	-3.98934	-3.27601	-3.29947
215.5	-0.0280016	-0.0275068	-0.0284743	-0.0233293		215.5	-4.49785	-4.34147	-3.95915	-3.20208				215.5	-4.71727	-3.99951	-3.28574	-3.30936
216	-0.0287	-0.0278458	-0.0287536	-0.0235477		216	-4.513	-4.36815	-3.97719	-3.2233				216	-4.72648	-4.00657	-3.29528	-3.31477
216.5	-0.0293953	-0.0282084	-0.0290695	-0.0238028		216.5	-4.55184	-4.39405	-3.9879	-3.2233				216.5	-4.74099	-4.01941	-3.29842	-3.32126
217	-0.030065	-0.0285955	-0.0294392	-0.0241015		217	-4.55786	-4.39892	-4.01165	-3.24452				217	-4.75471	-4.02946	-3.31069	-3.33664
217.5	-0.030697	-0.0290093	-0.0298667	-0.0244473		217.5	-4.5835	-4.42054	-4.03576	-3.26589				217.5	-4.77143	-4.04176	-3.32345	-3.3457
218	-0.0312882	-0.0294487	-0.0303439	-0.0248407		218	-4.63574	-4.44936	-4.07433	-3.28774				218	-4.78752	-4.0534	-3.33496	-3.35452
218.5	-0.0318456	-0.0299138	-0.0308562	-0.0252788		218.5	-4.68973	-4.50428	-4.1104	-3.3088				218.5	-4.80182	-4.06652	-3.34353	-3.36411
219	-0.0323888	-0.0304049	-0.0313841	-0.0257553		219	-4.7142	-4.53038	-4.11701	-3.32986				219	-4.81982	-4.07929	-3.3514	-3.37481
219.5	-0.0329335	-0.0309198	-0.0319045	-0.0262633		219.5	-4.74042	-4.55686	-4.16111	-3.35123				219.5	-4.83299	-4.08758	-3.36284	-3.38363
220	-0.0335012	-0.0314615	-0.0324041	-0.0267985		220	-4.79189	-4.60983	-4.19111	-3.39335				220	-4.84802	-4.09988	-3.37441	-3.39445
220.5	-0.0341047	-0.032031	-0.0328767	-0.0273495		220.5	-4.81403	-4.63632	-4.22111	-3.39351				220.5	-4.86167	-4.11257	-3.38939	-3.40719
221	-0.0347448	-0.0326293	-0.0333243	-0.0279133		221	-4.80218	-4.63534	-4.24307	-3.39901				221	-4.8727	-4.12288	-3.3976	-3.41154
221.5	-0.0354205	-0.0332558	-0.0337601	-0.0284852		221.5	-4.83131	-4.64255	-4.27165	-3.42259				221.5	-4.8912	-4.13738	-3.41156	-3.42567
222	-0.0361125	-0.0339098	-0.0342021	-0.0290583		222	-4.88103	-4.69766	-4.29557	-3.44317				222	-4.90639	-4.15008	-3.41909	-3.43085
222.5	-0.0368036	-0.0345863	-0.0346755	-0.0296323		222.5	-4.9323	-4.7518	-4.34397	-3.48577				222.5	-4.91694	-4.16164	-3.42857	-3.44275
223	-0.0374711	-0.0352815	-0.035205	-0.0302099		223	-4.95949	-4.78413	-4.357	-3.50698				223	-4.9367	-4.17688	-3.44153	-3.45816
223.5	-0.0381027	-0.0359968	-0.0358084	-0.0307958		223.5	-5.00999	-4.826	-4.40754	-3.5425				223.5	-4.95168	-4.19232	-3.45269	-3.46734
224	-0.0386991	-0.0367245	-0.0365003	-0.0313997		224	-5.06922	-4.86183	-4.44218	-3.57252				224	-4.96599	-4.20768	-3.46569	-3.47361
224.5	-0.0392684	-0.037464	-0.0372758	-0.0320278		224.5	-5.07466	-4.86105	-4.44182	-3.57252				224.5	-4.977	-4.21308	-3.47088	-3.47852
225	-0.0398368	-0.0382127	-0.0381249	-0.0326891		225	-5.13021	-4.88754	-4.46807	-3.57409				225	-4.99487	-4.22467	-3.48414	-3.49251
225.5	-0.0404382	-0.038966	-0.0390267	-0.0333854		225.5	-5.19507	-4.95512	-4.53968	-3.63602				225.5	-5.00945	-4.23909	-3.4959	-3.49975
226	-0.0411083	-0.0397219	-0.0399521	-0.0341186		226	-5.22187	-5.00848	-4.57253	-3.65472				226	-5.02472	-4.25794	-3.50939	-3.51062
226.5	-0.0418821	-0.0404778	-0.0408774	-0.0348852		226.5	-5.24809	-5.04567	-4.5961	-3.68332				226.5	-5.0415	-4.27118	-3.52146	-3.52344
227	-0.0427835	-0.0412285	-0.0417861	-0.0356819		227	-5.27373	-5.07021	-4.63414	-3.7036				227	-5.05454	-4.28486	-3.53158	-3.52966
227.5	-0.0438198	-0.0419727	-0.0426756	-0.0364977		227.5	-5.30325	-5.1004	-4.67575	-3.72387				227.5	-5.06509	-4.29256	-3.54004	-3.54057
228	-0.0449836	-0.0427152	-0.0435426	-0.0373306		228	-5.35413	-5.16252	-4.7336	-3.77181				228	-5.08137	-4.30614	-3.54846	-3.55114
228.5	-0.0462498	-0.0434559	-0.0443991	-0.0381773		228.5	-5.39123	-5.2005	-4.75932	-3.81299				228.5	-5.09488	-4.32286	-3.56452	-3.56341
229	-0.0475876	-0.0442015	-0.0452472	-0.0390338		229	-5.44949	-5.26437	-4.79985	-3.8353				229	-5.11187	-4.33592	-3.57311	-3.57074
229.5	-0.048956	-0.0449596	-0.0460876	-0.0399004		229.5	-5.4761	-5.29222	-4.82556	-3.85778				229.5	-5.1267	-4.34957	-3.58385	-3.57842
230	-0.0503233	-0.0457313	-0.0469168	-0.0407781		230	-5.53475	-5.31656	-4.86235	-3.87727				230	-5.1418	-4.36303	-3.59435	-3.59178
230.5	-0.0516533	-0.0465206	-0.0477314	-0.0416601		230.5	-5.61069	-5.38219	-4.93485	-3.92237				230.5	-5.15882	-4.37698	-3.6063	-3.6006
231	-0.0529291	-0.0473299	-0.0485343	-0.0425432		231	-5.64856	-5.42465	-4.96324	-3.94391				231	-5.17368	-4.39546	-3.61805	-3.61262
231.5	-0.054148	-0.0481548	-0.0493364	-0.0434233		231.5	-5.69381	-5.4858	-5.01467	-3.99561				231.5	-5.18803	-4.40683	-3.62844	-3.61808
232	-0.0553091	-0.0489958	-0.0501633	-0.0442969		232	-5.77053	-5.53332	-5.0586	-4.03585				232	-5.20782	-4.42418	-3.6432	-3.62874
232.5	-0.0564272	-0.0498485	-0.0510365	-0.0451583		232.5	-5.82821	-5.54753	-5.11877	-4.06288				232.5	-5.22274	-4.4378	-3.65391	-3.64138
233	-0.0575113	-0.0507047	-0.051976	-0.0460086		233	-5.89404	-5.60732	-5.15217	-4.10327				233	-5.23727	-4.45074	-3.66659	-3.65272
233.5	-0.0585789	-0.0515628	-0.0529864	-0.0468437		233.5	-5.92628	-5.67373	-5.1852	-4.13235				233.5	-5.25371	-4.46103	-3.67651	-3.66093
234	-0.0596313	-0.0524143	-0.0540522	-0.0476656		234	-5.98396	-5.71521	-5.22449	-4.15859				234	-5.26688	-4.47549	-3.68409	-3.67049
234.5	-0.0606725	-0.0532563	-0.0551374	-0.0484756		234.5	-6.01815	-5.76506	-5.28216	-4.20512				234.5	-5.28696	-4.48875	-3.69873	-3.68214
235	-0.0616991	-0.0540902	-0.0561896	-0.0492774		235	-6.08612	-5.83537	-5.32841	-4.25761				235	-5.30384	-4.50715	-3.71252	-3.69366
235.5	-0.0627073	-0.05492	-0.0571739	-0.0500769		235.5	-6.16206	-5.88113	-5.38823	-4.29517				235.5	-5.32107	-4.52211	-3.72602	-3.70353
236	-0.0636983	-0.0557523	-0.05806	-0.0508776		236	-6.2277	-5.94228	-5.45912	-4.32503				236	-5.33362	-4.53415	-3.73397	-3.71236
236.5	-0.0646752	-0.056602	-0.0588533	-0.0516891		236.5	-6.30577	-5.98084	-5.51269	-4.36558				236.5	-5.35102	-4.54954	-3.74785	-3.72401
237	-0.0656506	-0.057486	-0.0595849	-0.0525219		237	-6.35938	-6.03498	-5.54162	-4.40283				237	-5.36674	-4.56594	-3.76089	-3.7347
237.5	-0.0666458	-0.0584188	-0.0603038	-0.0533915		237.5	-6.41764	-6.10918	-5.60394	-4.44699				237.5	-5.38469	-4.57411	-3.77435	-3.7465
238	-0.0676888	-0.0594184	-0.0610706	-0.0543099		238	-6.52873	-6.1826	-5.68323	-4.5174				238	-5.39987	-4.58622	-3.7856	-3.75301
238.5	-0.0688073	-0.0604947	-0.0619367	-0.0552931		238.5	-6.56874	-6.22583	-5.72769	-4.55402				238.5	-5.42271	-4.60209	-3.79443	-3.76519
239	-0.0700227	-0.0616558	-0.0629396	-0.0563456		239	-6.62098	-6.26945	-5.76537	-4.58593				239	-5.43869	-4.61814	-3.80784	-3.77584
239.5	-0.0713485	-0.0629069	-0.0640827	-0.057474		239.5	-6.68604	-6.31639	-5.82215	-4.62349				239.5	-5.45559	-4.63592	-3.82245	-3.78785
240	-0.0727826	-0.0642383	-0.0653565	-0.0586739		240	-6.74567	-6.3826	-5.88537	-4.66718				240	-5.47202	-4.64927	-3.83111	-3.79714
240.5	-0.0743112	-0.0656427	-0.0667209	-0.0599369		240.5	-6.80684	-6.45407	-5.94662	-4.72141				240.5	-5.48541	-4.65701	-3.84082	-3.80419
241	-0.0759102	-0.0670966	-0.0681232	-0.0612511		241	-6.87967	-6.52009	-5.99679	-4.75394				241	-5.50423	-4.67249	-3.85498	-3.81908
241.5	-0.0775361	-0.0685702	-0.0695211	-0.0625946		241.5	-6.97542	-6.59916	-6.09054	-4.82011				241.5	-5.52271	-4.68559	-3.86739	-3.82801
242	-0.0791543	-0.0700479	-0.070861	-0.063963		242	-7.05932	-6.67375	-6.15322	-4.85971				242	-5.53945	-4.70049	-3.8789	-3.83972
242.5	-0.0807325	-0.0715019	-0.0721249	-0.0653379		242.5	-7.13798	-6.71834	-6.19197	-4.92368				242.5	-5.55903	-4.71681	-3.88955	-3.85076
243	-0.0822489	-0.0729163	-0.0733035	-0.0667143		243	-7.22634	-6.78183	-6.2534	-4.98214				243	-5.57772	-4.7289	-3.903	-3.86204
243.5	-0.0837032	-0.0742896	-0.0744154	-0.0681078		243.5	-7.31238	-6.86207	-6.33625	-5.01405				243.5	-5.59458	-4.74356	-3.91516	-3.87071
244	-0.0850908	-0.0756206	-0.0754993	-0.0695204		244	-7.37724	-6.95243	-6.4	-5.0821				244	-5.61793	-4.76252	-3.92846	-3.8846
244.5	-0.0864314	-0.0769202	-0.0766035	-0.0709651		244.5	-7.48853	-7.04279	-6.48732	-5.14858				244.5	-5.63115	-4.77422	-3.94199	-3.89113
245	-0.0877422	-0.0782024	-0.0777868	-0.0724709		245	-7.58369	-7.15068	-6.57535	-5.21852				245	-5.65	-4.79403	-3.95541	-3.90651
245.5	-0.0890393	-0.0794944	-0.0790882	-0.0740423		245.5	-7.64234	-7.19508	-6.62125	-5.25011				245.5	-5.66845	-4.80359	-3.96776	-3.91732
246	-0.0903451	-0.0808084	-0.0805266	-0.0756859		246	-7.72411	-7.25876	-6.67142	-5.29883				246	-5.68284	-4.8183	-3.97713	-3.92587
246.5	-0.0916758	-0.082161	-0.0820897	-0.0774153		246.5	-7.79752	-7.33413	-6.72607	-5.3595				246.5	-5.70253	-4.83701	-3.99008	-3.93933
247	-0.0930416	-0.0835612	-0.0837403	-0.0792178		247	-7.88259	-7.40482	-6.8191	-5.40681				247	-5.72548	-4.85441	-4.00904	-3.95187
247.5	-0.0944542	-0.0850008	-0.0854222	-0.0810813		247.5	-7.99484	-7.47863	-6.90463	-5.47879				247.5	-5.74181	-4.869	-4.01861	-3.96368
248	-0.095924	-0.0864832	-0.0870922	-0.0830092		248	-8.11098	-7.60054	-7.00303	-5.59541				248	-5.75672	-4.88109	-4.0339	-3.9765
248.5	-0.097462	-0.0879934	-0.0887297	-0.0849798		248.5	-8.21003	-7.68039	-7.05677	-5.6325				248.5	-5.77446	-4.89644	-4.04391	-3.98781
249	-0.0990826	-0.0895281	-0.0903395	-0.0869904		249	-8.31937	-7.76432	-7.1507	-5.70699				249	-5.79071	-4.91308	-4.05749	-3.99535
249.5	-0.10079	-0.0910844	-0.0919618	-0.089044		249.5	-8.39783	-7.85176	-7.25641	-5.7774				249.5	-5.8042	-4.92241	-4.0647	-4.00304
250	-0.10259	-0.0926534	-0.0936451	-0.0911142		250	-8.47241	-7.95478	-7.32659	-5.8387				250	-5.82102	-4.93393	-4.07698	-4.01601
250.5	-0.10445	-0.0942394	-0.0954392	-0.093212		250.5	-8.56466	-8.04709	-7.41534	-5.89842				250.5	-5.83507	-4.94951	-4.09105	-4.02878
251	-0.10635	-0.0958567	-0.0973684	-0.0953192		251	-8.66468	-8.14408	-7.46784	-5.98895				251	-5.85573	-4.96716	-4.10442	-4.04334
251.5	-0.10829	-0.0975089	-0.0994306	-0.0974083		251.5	-8.78412	-8.22879	-7.5573	-6.06187				251.5	-5.8714	-4.97789	-4.11148	-4.05109
252	-0.11023	-0.0992068	-0.1016	-0.0994904		252	-8.88589	-8.33532	-7.65194	-6.14769				252	-5.88914	-4.99655	-4.12934	-4.06499
252.5	-0.11216	-0.10096	-0.10383	-0.10155		252.5	-9.00941	-8.4177	-7.76051	-6.22124				252.5	-5.90375	-5.01047	-4.14261	-4.07317
253	-0.11405	-0.10276	-0.10605	-0.10357		253	-9.14516	-8.52792	-7.87622	-6.30485				253	-5.91885	-5.02247	-4.15122	-4.08414
253.5	-0.11589	-0.10462	-0.10823	-0.10558		253.5	-9.26344	-8.62783	-7.95551	-6.40041				253.5	-5.94018	-5.03962	-4.16564	-4.0968
254	-0.11771	-0.10651	-0.11033	-0.10759		254	-9.3654	-8.71897	-8.05479	-6.47522				254	-5.95269	-5.05169	-4.17674	-4.10745
254.5	-0.1195	-0.10843	-0.11234	-0.10961		254.5	-9.46911	-8.82413	-8.13283	-6.58351				254.5	-5.97402	-5.06517	-4.18584	-4.11859
255	-0.1213	-0.11037	-0.11429	-0.11168		255	-9.61321	-8.95188	-8.26782	-6.66681				255	-5.98835	-5.07812	-4.20007	-4.12993
255.5	-0.12312	-0.11231	-0.11618	-0.11382		255.5	-9.71537	-9.05958	-8.38068	-6.74586				255.5	-6.011	-5.09671	-4.21687	-4.14232
256	-0.12497	-0.11424	-0.11806	-0.11604		256	-9.83073	-9.1848	-8.48693	-6.84063				256	-6.02291	-5.10742	-4.22606	-4.14943
256.5	-0.12687	-0.11615	-0.11998	-0.11835		256.5	-9.95561	-9.28295	-8.5855	-6.92189				256.5	-6.04026	-5.12321	-4.24022	-4.16097
257	-0.1288	-0.11804	-0.12194	-0.12075		257	-10.0776	-9.38247	-8.68907	-7.00943				257	-6.05542	-5.13714	-4.25539	-4.17613
257.5	-0.13076	-0.11993	-0.12397	-0.12323		257.5	-10.2067	-9.52171	-8.79085	-7.09666				257.5	-6.07636	-5.15358	-4.2685	-4.1869
258	-0.13275	-0.12183	-0.12604	-0.12578		258	-10.359	-9.66251	-8.91246	-7.2304				258	-6.09678	-5.16897	-4.27997	-4.19807
258.5	-0.13475	-0.12375	-0.12815	-0.12836		258.5	-10.4778	-9.77274	-9.02692	-7.3225				258.5	-6.10742	-5.1853	-4.28905	-4.20826
259	-0.13677	-0.12571	-0.13027	-0.13097		259	-10.6091	-9.88374	-9.14638	-7.42608				259	-6.12546	-5.19666	-4.30211	-4.21632
259.5	-0.13879	-0.12774	-0.13239	-0.1336		259.5	-10.7459	-10.001	-9.27798	-7.53641				259.5	-6.14237	-5.21396	-4.31664	-4.22654
260	-0.14083	-0.12985	-0.13451	-0.13624		260	-10.8867	-10.1336	-9.38959	-7.63668				260	-6.161	-5.23219	-4.3315	-4.24383
260.5	-0.14288	-0.13203	-0.13667	-0.1389		260.5	-11.0158	-10.2606	-9.53619	-7.74104				260.5	-6.17874	-5.24396	-4.34024	-4.25125
261	-0.14496	-0.13428	-0.13888	-0.14156		261	-11.191	-10.4012	-9.65548	-7.87636				261	-6.19337	-5.25779	-4.35327	-4.26195
261.5	-0.14707	-0.1366	-0.14118	-0.14423		261.5	-11.3159	-10.5262	-9.76655	-7.98684				261.5	-6.21372	-5.2729	-4.36663	-4.27624
262	-0.1492	-0.13895	-0.14358	-0.14691		262	-11.4423	-10.6734	-9.87905	-8.06873				262	-6.23158	-5.29222	-4.38034	-4.2885
262.5	-0.15134	-0.14132	-0.14604	-0.1496		262.5	-11.5852	-10.7926	-10.0262	-8.1921				262.5	-6.24647	-5.30444	-4.39378	-4.29921
263	-0.15347	-0.14367	-0.14855	-0.15232		263	-11.7643	-10.9539	-10.1556	-8.32475				263	-6.26181	-5.31958	-4.40539	-4.31218
263.5	-0.15556	-0.14598	-0.15104	-0.15506		263.5	-11.9003	-11.0785	-10.2878	-8.43775				263.5	-6.2845	-5.33949	-4.41877	-4.32335
264	-0.15761	-0.14821	-0.15348	-0.1578		264	-12.0638	-11.2285	-10.4276	-8.5803				264	-6.29854	-5.34819	-4.42967	-4.33282
264.5	-0.15958	-0.15036	-0.15584	-0.16058		264.5	-12.2322	-11.3848	-10.5862	-8.71279				264.5	-6.32056	-5.36809	-4.44821	-4.3495
265	-0.16148	-0.15242	-0.15812	-0.16338		265	-12.3895	-11.5473	-10.7349	-8.83963				265	-6.33567	-5.3843	-4.45893	-4.35823
265.5	-0.1633	-0.1544	-0.16032	-0.1662		265.5	-12.5415	-11.6896	-10.8667	-8.9663				265.5	-6.34883	-5.39161	-4.46998	-4.36788
266	-0.16505	-0.1563	-0.16248	-0.16908		266	-12.7097	-11.8394	-11.0117	-9.09958				266	-6.3707	-5.4123	-4.48579	-4.37748
266.5	-0.16674	-0.15817	-0.16465	-0.17199		266.5	-12.9049	-12.038	-11.168	-9.24087				266.5	-6.3898	-5.4237	-4.49604	-4.39183
267	-0.16838	-0.16003	-0.16684	-0.17494		267	-13.0335	-12.1593	-11.2954	-9.36912				267	-6.40939	-5.44531	-4.51498	-4.40409
267.5	-0.16999	-0.16192	-0.16908	-0.17792		267.5	-13.1962	-12.2976	-11.4487	-9.49894				267.5	-6.42247	-5.45884	-4.52579	-4.41422
268	-0.17158	-0.16388	-0.17137	-0.1809		268	-13.3592	-12.4871	-11.6046	-9.64102				268	-6.44168	-5.47254	-4.53891	-4.42477
268.5	-0.17316	-0.16592	-0.17371	-0.1839		268.5	-13.5382	-12.6408	-11.7735	-9.80808				268.5	-6.45591	-5.48768	-4.55026	-4.4338
269	-0.17475	-0.16807	-0.17608	-0.18691		269	-13.729	-12.8049	-11.9392	-9.97216				269	-6.47473	-5.50414	-4.5624	-4.4471
269.5	-0.17634	-0.17031	-0.17848	-0.18994		269.5	-13.8861	-12.9646	-12.0928	-10.1282				269.5	-6.48944	-5.51249	-4.57554	-4.45509
270	-0.17794	-0.17265	-0.18089	-0.19301		270	-14.0688	-13.1455	-12.2553	-10.2698				270	-6.50346	-5.53154	-4.58937	-4.46871
270.5	-0.17956	-0.17507	-0.18333	-0.19611		270.5	-14.2644	-13.3031	-12.4072	-10.4099				270.5	-6.52155	-5.54201	-4.60079	-4.47644
271	-0.1812	-0.17756	-0.18582	-0.19925		271	-14.445	-13.4945	-12.599	-10.5911				271	-6.53665	-5.56395	-4.61681	-4.48748
271.5	-0.18286	-0.18008	-0.18838	-0.20245		271.5	-14.6113	-13.6569	-12.7472	-10.7292				271.5	-6.55376	-5.57471	-4.62732	-4.49856
272	-0.18453	-0.18262	-0.19103	-0.20565		272	-14.7614	-13.846	-12.9426	-10.8905				272	-6.56818	-5.58931	-4.6408	-4.50556
272.5	-0.1862	-0.18512	-0.19377	-0.20886		272.5	-14.9533	-14.039	-13.1076	-11.0274				272.5	-6.59302	-5.60687	-4.65334	-4.51529
273	-0.18786	-0.18758	-0.1966	-0.21203		273	-15.1564	-14.2151	-13.2779	-11.1896				273	-6.6068	-5.6231	-4.66442	-4.52534
273.5	-0.1895	-0.18994	-0.19948	-0.21512		273.5	-15.3413	-14.3709	-13.4579	-11.379				273.5	-6.62454	-5.63727	-4.67919	-4.53662
274	-0.19109	-0.1922	-0.2024	-0.21811		274	-15.5478	-14.5678	-13.6534	-11.5927				274	-6.63692	-5.65075	-4.68589	-4.54388
274.5	-0.19263	-0.19433	-0.2053	-0.22097		274.5	-15.7424	-14.7964	-13.8367	-11.7549				274.5	-6.65374	-5.66681	-4.69763	-4.55791
275	-0.1941	-0.19634	-0.20812	-0.22367		275	-15.9156	-14.9911	-14.0017	-11.9275				275	-6.66959	-5.68089	-4.71044	-4.56429
275.5	-0.19548	-0.19823	-0.21084	-0.22624		275.5	-16.0968	-15.1837	-14.2047	-12.0981				275.5	-6.68953	-5.6981	-4.72314	-4.57575
276	-0.19678	-0.20003	-0.21344	-0.22867		276	-16.3273	-15.4054	-14.4186	-12.2926				276	-6.70113	-5.71208	-4.73378	-4.5878
276.5	-0.19799	-0.20177	-0.21588	-0.231		276.5	-16.5313	-15.5832	-14.6079	-12.5049				276.5	-6.71887	-5.72714	-4.74633	-4.59557
277	-0.19912	-0.20346	-0.2182	-0.23329		277	-16.6917	-15.7676	-14.8093	-12.6743				277	-6.73064	-5.73727	-4.75785	-4.60466
277.5	-0.20015	-0.20514	-0.22042	-0.23555		277.5	-16.8937	-15.9768	-14.9891	-12.8651				277.5	-6.74981	-5.75588	-4.77266	-4.6129
278	-0.20111	-0.20685	-0.22257	-0.23783		278	-17.0768	-16.1729	-15.1977	-13.0363				278	-6.76354	-5.76583	-4.78208	-4.62507
278.5	-0.20198	-0.20859	-0.22469	-0.24015		278.5	-17.2834	-16.3655	-15.3997	-13.2253				278.5	-6.77978	-5.78377	-4.79652	-4.63308
279	-0.2028	-0.21039	-0.22681	-0.24252		279	-17.5006	-16.5939	-15.6075	-13.4161				279	-6.79302	-5.79667	-4.8063	-4.64136
279.5	-0.20357	-0.21224	-0.22894	-0.24496		279.5	-17.6839	-16.8007	-15.8202	-13.6013				279.5	-6.80859	-5.81252	-4.81558	-4.6535
280	-0.20433	-0.21417	-0.2311	-0.24748		280	-17.9088	-17.021	-16.0029	-13.8056				280	-6.82439	-5.82373	-4.8308	-4.66355
280.5	-0.20512	-0.21616	-0.23331	-0.25006		280.5	-18.131	-17.2305	-16.2386	-14.0226				280.5	-6.84195	-5.84164	-4.8447	-4.67438
281	-0.20597	-0.21822	-0.23556	-0.25271		281	-18.3256	-17.452	-16.4846	-14.238				281	-6.85448	-5.85587	-4.85167	-4.68279
281.5	-0.20691	-0.22036	-0.23788	-0.2554		281.5	-18.5056	-17.6681	-16.6605	-14.4214				281.5	-6.87013	-5.86731	-4.86516	-4.69203
282	-0.20795	-0.22256	-0.24027	-0.25812		282	-18.6746	-17.8461	-16.8591	-14.6192				282	-6.88315	-5.87928	-4.87213	-4.69823
282.5	-0.2091	-0.22482	-0.24268	-0.26086		282.5	-18.8913	-18.0786	-17.0716	-14.8083				282.5	-6.90276	-5.8958	-4.88552	-4.70878
283	-0.21035	-0.22712	-0.24511	-0.2636		283	-19.0954	-18.3137	-17.3084	-15.0224				283	-6.91737	-5.91347	-4.90083	-4.7218
283.5	-0.21165	-0.22946	-0.24752	-0.26632		283.5	-19.3017	-18.5377	-17.548	-15.2364				283.5	-6.93406	-5.92094	-4.91294	-4.72811
284	-0.21299	-0.23181	-0.24988	-0.26901		284	-19.5217	-18.7897	-17.7644	-15.4739				284	-6.95162	-5.93689	-4.92352	-4.73721
284.5	-0.2143	-0.23416	-0.2522	-0.27163		284.5	-19.7272	-19.016	-17.9937	-15.6922				284.5	-6.95999	-5.94625	-4.93024	-4.74425
285	-0.21555	-0.2365	-0.25447	-0.27415		285	-19.9591	-19.2477	-18.2459	-15.9				285	-6.97757	-5.95754	-4.94372	-4.75488
285.5	-0.21672	-0.23879	-0.25672	-0.27659		285.5	-20.1774	-19.4781	-18.4655	-16.1313				285.5	-6.99439	-5.97233	-4.95498	-4.76372
286	-0.21776	-0.24102	-0.25893	-0.27891		286	-20.3988	-19.7036	-18.6864	-16.3382				286	-7.01148	-5.98711	-4.96692	-4.77147
286.5	-0.21869	-0.24315	-0.26109	-0.2811		286.5	-20.6016	-19.9299	-18.9194	-16.5558				286.5	-7.029	-6.00127	-4.97718	-4.78271
287	-0.21949	-0.24516	-0.26318	-0.28317		287	-20.8307	-20.1842	-19.1637	-16.7918				287	-7.0418	-6.01036	-4.98895	-4.79334
287.5	-0.22019	-0.24705	-0.26519	-0.2851		287.5	-21.0467	-20.4427	-19.4021	-17.0434				287.5	-7.05591	-6.02288	-4.99624	-4.80087
288	-0.22082	-0.2488	-0.26707	-0.28692		288	-21.2689	-20.6855	-19.6333	-17.2601				288	-7.07589	-6.03215	-5.00874	-4.81073
288.5	-0.22141	-0.25045	-0.26882	-0.28864		288.5	-21.4965	-20.9761	-19.9132	-17.4908				288.5	-7.09012	-6.04287	-5.01795	-4.82227
289	-0.222	-0.252	-0.27045	-0.2903		289	-21.7125	-21.216	-20.1605	-17.7292				289	-7.10647	-6.05582	-5.02668	-4.83035
289.5	-0.22264	-0.25352	-0.27201	-0.29193		289.5	-21.9309	-21.4532	-20.4065	-17.9538				289.5	-7.12174	-6.06866	-5.03568	-4.84297
290	-0.22335	-0.25503	-0.27355	-0.29357		290	-22.1461	-21.6976	-20.6294	-18.2				290	-7.13651	-6.07915	-5.04685	-4.8493
290.5	-0.22417	-0.25661	-0.27516	-0.29524		290.5	-22.3555	-21.9391	-20.8855	-18.4179				290.5	-7.15552	-6.09487	-5.05497	-4.8574
291	-0.2251	-0.25828	-0.27691	-0.29698		291	-22.5831	-22.21	-21.1396	-18.6597				291	-7.16895	-6.10364	-5.06696	-4.86565
291.5	-0.22615	-0.26008	-0.27884	-0.29881		291.5	-22.8076	-22.4776	-21.4122	-18.8946				291.5	-7.1929	-6.12035	-5.07774	-4.87573
292	-0.22731	-0.26203	-0.28098	-0.30072		292	-22.9995	-22.7095	-21.6319	-19.1172				292	-7.20542	-6.12889	-5.0869	-4.88184
292.5	-0.22855	-0.26412	-0.28333	-0.30272		292.5	-23.2374	-22.9648	-21.8949	-19.371				292.5	-7.22302	-6.14391	-5.09622	-4.89411
293	-0.22984	-0.26633	-0.28581	-0.30479		293	-23.4611	-23.2293	-22.1435	-19.614				293	-7.24346	-6.15683	-5.10889	-4.90489
293.5	-0.23115	-0.26865	-0.28837	-0.3069		293.5	-23.702	-23.4795	-22.3801	-19.8513				293.5	-7.25941	-6.16948	-5.11717	-4.9117
294	-0.23245	-0.27102	-0.29092	-0.30902		294	-23.9076	-23.7366	-22.6567	-20.0974				294	-7.27283	-6.17729	-5.12914	-4.91979
294.5	-0.2337	-0.2734	-0.29338	-0.31113		294.5	-24.1611	-24.0381	-22.9635	-20.3638				294.5	-7.29163	-6.18627	-5.14102	-4.92662
295	-0.23489	-0.27573	-0.29569	-0.3132		295	-24.4141	-24.32	-23.2379	-20.6021				295	-7.30167	-6.19945	-5.14514	-4.93322
295.5	-0.23599	-0.27798	-0.2978	-0.31522		295.5	-24.6278	-24.5771	-23.479	-20.8479				295.5	-7.31489	-6.21054	-5.15263	-4.94113
296	-0.237	-0.2801	-0.29971	-0.31714		296	-24.8628	-24.8466	-23.769	-21.0917				296	-7.33228	-6.22231	-5.16453	-4.94811
296.5	-0.23792	-0.28206	-0.30143	-0.31897		296.5	-25.0894	-25.1197	-24.0288	-21.3736				296.5	-7.34895	-6.23511	-5.1714	-4.95301
297	-0.23876	-0.28386	-0.30299	-0.3207		297	-25.3215	-25.4377	-24.2943	-21.6141				297	-7.36448	-6.24858	-5.18614	-4.96529
297.5	-0.23954	-0.28549	-0.30443	-0.32233		297.5	-25.5643	-25.7057	-24.57	-21.867				297.5	-7.37469	-6.25695	-5.19142	-4.96642
298	-0.24028	-0.28698	-0.30578	-0.32387		298	-25.8331	-26.0108	-24.8904	-22.145				298	-7.39409	-6.26935	-5.20031	-4.97864
298.5	-0.24102	-0.28837	-0.30709	-0.32535		298.5	-26.0681	-26.3105	-25.147	-22.4235				298.5	-7.40738	-6.28129	-5.20951	-4.98606
299	-0.24178	-0.2897	-0.30841	-0.32678		299	-26.2937	-26.584	-25.4182	-22.6619				299	-7.42318	-6.29053	-5.21465	-4.99053
299.5	-0.2426	-0.29102	-0.30978	-0.32817		299.5	-26.5217	-26.8529	-25.6964	-22.9099				299.5	-7.43693	-6.30364	-5.22264	-4.99785
300	-0.24349	-0.29236	-0.31125	-0.32956		300	-26.7641	-27.1318	-26.0036	-23.1761				300	-7.45295	-6.31269	-5.22911	-5.00558
300.5	-0.24445	-0.29379	-0.31284	-0.33095		300.5	-26.9964	-27.4276	-26.2464	-23.4444				300.5	-7.46736	-6.32439	-5.23949	-5.01288
301	-0.2455	-0.29534	-0.31458	-0.33237		301	-27.2382	-27.6932	-26.5375	-23.7089				301	-7.48726	-6.3418	-5.25164	-5.02012
301.5	-0.2466	-0.29701	-0.31645	-0.33383		301.5	-27.4503	-28.0265	-26.8323	-23.9705				301.5	-7.50133	-6.34618	-5.25815	-5.02436
302	-0.24775	-0.29884	-0.31843	-0.33534		302	-27.7037	-28.3028	-27.1223	-24.2416				302	-7.52268	-6.36217	-5.26984	-5.03627
302.5	-0.24892	-0.30084	-0.3205	-0.3369		302.5	-27.9678	-28.6002	-27.3898	-24.5029				302.5	-7.5341	-6.36621	-5.27545	-5.03876
303	-0.25007	-0.30299	-0.32262	-0.33852		303	-28.2261	-28.8757	-27.6918	-24.7833				303	-7.54837	-6.37629	-5.28343	-5.04731
303.5	-0.2512	-0.30528	-0.3248	-0.3402		303.5	-28.4561	-29.1721	-27.9907	-25.045				303.5	-7.56576	-6.3883	-5.29174	-5.05216
304	-0.25228	-0.3077	-0.32703	-0.34193		304	-28.7057	-29.4693	-28.2807	-25.341				304	-7.58007	-6.39774	-5.30377	-5.05908
304.5	-0.25332	-0.31021	-0.3293	-0.34372		304.5	-28.9845	-29.7949	-28.6051	-25.6006				304.5	-7.59582	-6.41044	-5.31014	-5.06665
305	-0.25432	-0.31279	-0.33166	-0.34556		305	-29.1861	-30.0886	-28.885	-25.8494				305	-7.61035	-6.41936	-5.31224	-5.07066
305.5	-0.25529	-0.31543	-0.33411	-0.34742		305.5	-29.452	-30.3983	-29.1698	-26.1398				305.5	-7.61912	-6.42374	-5.31773	-5.07606
306	-0.25625	-0.31812	-0.33665	-0.34931		306	-29.7154	-30.7079	-29.4726	-26.4054				306	-7.63098	-6.42495	-5.32075	-5.07658
306.5	-0.25722	-0.32083	-0.33929	-0.3512		306.5	-29.9824	-31.0528	-29.783	-26.6943				306.5	-7.64895	-6.4419	-5.33172	-5.08559
307	-0.25825	-0.32358	-0.342	-0.35305		307	-30.2195	-31.3646	-30.0912	-26.9807				307	-7.65729	-6.44846	-5.33293	-5.08852
307.5	-0.25934	-0.32637	-0.34477	-0.35488		307.5	-30.4868	-31.6639	-30.4222	-27.2772				307.5	-7.66807	-6.45494	-5.33884	-5.08994
308	-0.26053	-0.3292	-0.34761	-0.35668		308	-30.727	-32.003	-30.726	-27.5606				308	-7.68841	-6.46344	-5.3467	-5.09886
308.5	-0.26183	-0.33209	-0.3505	-0.35842		308.5	-30.9896	-32.3358	-31.0388	-27.8325				308.5	-7.70116	-6.46878	-5.35436	-5.10388
309	-0.26324	-0.33506	-0.35345	-0.36014		309	-31.2386	-32.6466	-31.3704	-28.1083				309	-7.71215	-6.47451	-5.35762	-5.10719
309.5	-0.26476	-0.33814	-0.35648	-0.36183		309.5	-31.4806	-32.9633	-31.6553	-28.4181				309.5	-7.72396	-6.48298	-5.36045	-5.1105
310	-0.26637	-0.34134	-0.35961	-0.36352		310	-31.7482	-33.3268	-32.0026	-28.7046				310	-7.73719	-6.49135	-5.36963	-5.11508
310.5	-0.26807	-0.34468	-0.3629	-0.36523		310.5	-32.035	-33.6558	-32.3279	-28.9756				310.5	-7.74906	-6.49803	-5.37756	-5.12096
311	-0.26984	-0.34817	-0.36638	-0.36698		311	-32.2763	-33.988	-32.6733	-29.2883				311	-7.76167	-6.51206	-5.38655	-5.13019
311.5	-0.27165	-0.35184	-0.3701	-0.3688		311.5	-32.5616	-34.3514	-32.9936	-29.5862				311.5	-7.77878	-6.51561	-5.39062	-5.13489
312	-0.2735	-0.35568	-0.37409	-0.37071		312	-32.8076	-34.6799	-33.3077	-29.8658				312	-7.78676	-6.52801	-5.39471	-5.13771
312.5	-0.27539	-0.35971	-0.37836	-0.37275		312.5	-33.0817	-35.0289	-33.657	-30.1529				312.5	-7.80387	-6.5349	-5.40256	-5.14285
313	-0.2773	-0.36392	-0.38297	-0.37491		313	-33.3516	-35.3748	-33.9892	-30.4561				313	-7.81235	-6.54001	-5.4048	-5.14379
313.5	-0.27923	-0.36829	-0.38781	-0.37721		313.5	-33.6414	-35.7538	-34.3322	-30.7489				313.5	-7.82486	-6.54357	-5.41198	-5.14965
314	-0.28118	-0.37284	-0.39291	-0.37965		314	-33.9278	-36.1004	-34.6895	-31.0459				314	-7.83991	-6.54984	-5.41669	-5.15021
314.5	-0.28317	-0.37755	-0.3982	-0.38225		314.5	-34.1846	-36.4512	-35.0456	-31.3425				314.5	-7.85108	-6.55392	-5.41601	-5.15508
315	-0.28519	-0.3824	-0.4036	-0.385		315	-34.4526	-36.8467	-35.4068	-31.6604				315	-7.86432	-6.55829	-5.4205	-5.15759
315.5	-0.28728	-0.38738	-0.4091	-0.38788		315.5	-34.7499	-37.2393	-35.772	-31.9559				315.5	-7.88008	-6.56764	-5.43056	-5.16196
316	-0.28942	-0.39249	-0.41467	-0.39089		316	-35.031	-37.6056	-36.1532	-32.2597				316	-7.89117	-6.57633	-5.43916	-5.16822
316.5	-0.29164	-0.39771	-0.42032	-0.39404		316.5	-35.3066	-37.9902	-36.5229	-32.5981				316.5	-7.89855	-6.57875	-5.43976	-5.16787
317	-0.29392	-0.40306	-0.42606	-0.3973		317	-35.6157	-38.3867	-36.9068	-32.9055				317	-7.91198	-6.58086	-5.4439	-5.16842
317.5	-0.29629	-0.40852	-0.43193	-0.4007		317.5	-35.8832	-38.7838	-37.288	-33.2063				317.5	-7.92475	-6.59186	-5.4509	-5.17121
318	-0.29874	-0.4141	-0.43798	-0.40422		318	-36.1753	-39.1858	-37.6894	-33.5345				318	-7.93152	-6.59091	-5.45062	-5.17303
318.5	-0.30127	-0.41977	-0.44422	-0.40786		318.5	-36.4619	-39.5984	-38.0875	-33.8524				318.5	-7.93998	-6.59583	-5.45089	-5.17432
319	-0.30389	-0.42554	-0.45067	-0.41161		319	-36.7814	-40.0247	-38.4969	-34.1798				319	-7.94579	-6.59353	-5.45477	-5.17311
319.5	-0.3066	-0.4314	-0.45736	-0.41548		319.5	-37.071	-40.4134	-38.8682	-34.4888				319.5	-7.96247	-6.60096	-5.45626	-5.17672
320	-0.3094	-0.43733	-0.46427	-0.41946		320	-37.3512	-40.8396	-39.2835	-34.828				320	-7.97731	-6.60702	-5.4629	-5.18261
320.5	-0.31232	-0.44336	-0.47134	-0.42353		320.5	-37.6843	-41.2937	-39.739	-35.1879				320.5	-7.98542	-6.60556	-5.46167	-5.18138
321	-0.31533	-0.44942	-0.47863	-0.42767		321	-38.0011	-41.7566	-40.1574	-35.5203				321	-7.99626	-6.60916	-5.46375	-5.18498
321.5	-0.31847	-0.45555	-0.48608	-0.43187		321.5	-38.2895	-42.1741	-40.5878	-35.8349				321.5	-8.00218	-6.61232	-5.46479	-5.18488
322	-0.32173	-0.46169	-0.49368	-0.43613		322	-38.5915	-42.6127	-41.0417	-36.1948				322	-8.01021	-6.60867	-5.46719	-5.18361
322.5	-0.32511	-0.46789	-0.50147	-0.44047		322.5	-38.9133	-43.0871	-41.4881	-36.5521				322.5	-8.01929	-6.61115	-5.46736	-5.18499
323	-0.32861	-0.47415	-0.50939	-0.44485		323	-39.2417	-43.5876	-41.9128	-36.8809				323	-8.02648	-6.61386	-5.46706	-5.18994
323.5	-0.33221	-0.48045	-0.51746	-0.4493		323.5	-39.5606	-44.0088	-42.3822	-37.2456				323.5	-8.03569	-6.60996	-5.46975	-5.18892
324	-0.33589	-0.48681	-0.52561	-0.45382		324	-39.8678	-44.4774	-42.861	-37.6219				324	-8.04408	-6.61075	-5.47201	-5.18617
324.5	-0.33966	-0.49321	-0.53382	-0.45841		324.5	-40.2345	-44.9886	-43.3708	-37.9798				324.5	-8.06045	-6.61689	-5.47533	-5.19455
325	-0.34347	-0.49965	-0.54205	-0.46312		325	-40.5592	-45.4718	-43.82	-38.3502				325	-8.06354	-6.61521	-5.47451	-5.19462
325.5	-0.34735	-0.50613	-0.55024	-0.46795		325.5	-40.875	-45.9586	-44.3108	-38.7024				325.5	-8.06789	-6.6081	-5.47102	-5.19111
326	-0.35125	-0.51261	-0.55837	-0.47291		326	-41.2215	-46.4521	-44.832	-39.0842				326	-8.07634	-6.6075	-5.47128	-5.19112
326.5	-0.3552	-0.51909	-0.56644	-0.478		326.5	-41.5899	-46.9705	-45.3256	-39.4464				326.5	-8.08761	-6.60344	-5.47014	-5.19433
327	-0.3592	-0.52552	-0.57441	-0.48324		327	-41.9323	-47.4765	-45.8409	-39.8172				327	-8.09121	-6.59795	-5.46764	-5.19334
327.5	-0.36328	-0.53191	-0.58229	-0.4886		327.5	-42.2963	-48.0009	-46.3664	-40.2041				327.5	-8.09885	-6.59605	-5.46455	-5.19112
328	-0.36748	-0.53822	-0.59012	-0.49411		328	-42.6728	-48.5464	-46.9123	-40.6239				328	-8.10825	-6.59871	-5.46633	-5.19604
328.5	-0.3718	-0.54443	-0.59791	-0.49974		328.5	-43.0147	-49.0892	-47.4366	-41.0146				328.5	-8.11208	-6.5916	-5.46115	-5.19005
329	-0.37625	-0.55054	-0.60561	-0.50548		329	-43.3491	-49.6238	-47.968	-41.3937				329	-8.11642	-6.58567	-5.45492	-5.18858
329.5	-0.38085	-0.55647	-0.61326	-0.51133		329.5	-43.7154	-50.1579	-48.5271	-41.7771				329.5	-8.12788	-6.58145	-5.45678	-5.18866
330	-0.38557	-0.56218	-0.62077	-0.51727		330	-44.1034	-50.7173	-49.0901	-42.2206				330	-8.134	-6.58145	-5.45515	-5.19193
330.5	-0.39041	-0.56762	-0.62804	-0.52331		330.5	-44.4988	-51.2721	-49.6276	-42.6237				330.5	-8.14249	-6.57763	-5.45105	-5.19645
331	-0.39536	-0.57276	-0.63501	-0.52945		331	-44.8538	-51.8339	-50.2073	-43.0437				331	-8.15023	-6.5664	-5.44944	-5.19149
331.5	-0.4004	-0.57755	-0.64157	-0.53568		331.5	-45.2403	-52.3925	-50.7894	-43.4532				331.5	-8.15305	-6.56197	-5.4414	-5.19148
332	-0.40553	-0.58198	-0.64769	-0.54201		332	-45.6851	-53.0219	-51.4076	-43.8821				332	-8.15728	-6.55249	-5.43425	-5.18522
332.5	-0.41075	-0.58601	-0.65328	-0.54842		332.5	-46.0799	-53.6135	-51.9833	-44.3356				332.5	-8.16317	-6.54732	-5.43149	-5.18388
333	-0.41604	-0.58961	-0.65833	-0.55492		333	-46.4668	-54.1672	-52.5642	-44.7648				333	-8.16529	-6.53338	-5.42193	-5.17903
333.5	-0.4214	-0.59276	-0.66283	-0.56152		333.5	-46.883	-54.7705	-53.2035	-45.1976				333.5	-8.17378	-6.526	-5.41553	-5.17668
334	-0.42681	-0.59544	-0.66676	-0.56816		334	-47.3133	-55.3746	-53.7949	-45.6424				334	-8.17774	-6.51704	-5.40888	-5.17346
334.5	-0.43227	-0.59764	-0.67011	-0.57482		334.5	-47.7173	-55.9524	-54.3713	-46.0906				334.5	-8.18165	-6.51086	-5.40282	-5.17064
335	-0.43778	-0.59932	-0.67283	-0.5815		335	-48.1184	-56.5236	-54.9861	-46.5538				335	-8.18071	-6.50186	-5.39502	-5.1633
335.5	-0.44332	-0.60044	-0.67485	-0.58816		335.5	-48.5489	-57.125	-55.6175	-47.0079				335.5	-8.18525	-6.48779	-5.38783	-5.15984
336	-0.44887	-0.60098	-0.67609	-0.59481		336	-48.99	-57.7491	-56.2239	-47.5072				336	-8.19625	-6.48622	-5.38178	-5.15819
336.5	-0.45437	-0.60089	-0.67647	-0.60144		336.5	-49.4359	-58.3252	-56.8239	-47.956				336.5	-8.19489	-6.48055	-5.37474	-5.15493
337	-0.45981	-0.60013	-0.67592	-0.60801		337	-49.9189	-58.9612	-57.4721	-48.4591				337	-8.19518	-6.47015	-5.36574	-5.15356
337.5	-0.46518	-0.59867	-0.67439	-0.61456		337.5	-50.3473	-59.564	-58.1203	-48.9445				337.5	-8.20075	-6.45729	-5.35656	-5.14807
338	-0.47045	-0.59648	-0.67188	-0.62107		338	-50.8284	-60.1807	-58.7244	-49.4392				338	-8.20402	-6.449	-5.34937	-5.14195
338.5	-0.47559	-0.59355	-0.66843	-0.62754		338.5	-51.2885	-60.7496	-59.3067	-49.9272				338.5	-8.20476	-6.43915	-5.34208	-5.13839
339	-0.4806	-0.58987	-0.66405	-0.63399		339	-51.7449	-61.3438	-59.9394	-50.4217				339	-8.2033	-6.43005	-5.33095	-5.13257
339.5	-0.4855	-0.58544	-0.65878	-0.64039		339.5	-52.2129	-61.9313	-60.5294	-50.9202				339.5	-8.20477	-6.41944	-5.31911	-5.12383
340	-0.49026	-0.58026	-0.65265	-0.64673		340	-52.7183	-62.527	-61.1213	-51.4283				340	-8.2019	-6.41176	-5.30721	-5.11514
340.5	-0.49489	-0.57434	-0.64564	-0.65299		340.5	-53.1933	-63.0885	-61.7208	-51.9319				340.5	-8.20825	-6.39906	-5.30018	-5.10572
341	-0.49939	-0.56767	-0.63781	-0.65912		341	-53.6851	-63.6688	-62.3322	-52.483				341	-8.21059	-6.39034	-5.28981	-5.09837
341.5	-0.50376	-0.56028	-0.6291	-0.66505		341.5	-54.1982	-64.2414	-62.907	-53.0372				341.5	-8.21142	-6.3826	-5.28141	-5.08994
342	-0.50798	-0.55214	-0.6195	-0.67073		342	-54.6911	-64.8038	-63.4627	-53.543				342	-8.21368	-6.3737	-5.26875	-5.08127
342.5	-0.51203	-0.54328	-0.609	-0.67614		342.5	-55.1613	-65.343	-64.0158	-54.0806				342.5	-8.21778	-6.36334	-5.26067	-5.07465
343	-0.5159	-0.53366	-0.59754	-0.68122		343	-55.6841	-65.8909	-64.5963	-54.6336				343	-8.21783	-6.35419	-5.24864	-5.06529
343.5	-0.51953	-0.52334	-0.58511	-0.68594		343.5	-56.2205	-66.429	-65.1348	-55.1937				343.5	-8.22234	-6.34595	-5.24273	-5.0603
344	-0.5229	-0.51231	-0.57169	-0.69028		344	-56.7216	-66.9349	-65.6355	-55.7043				344	-8.22774	-6.33482	-5.23226	-5.04879
344.5	-0.52598	-0.50059	-0.55729	-0.69416		344.5	-57.2403	-67.443	-66.1943	-56.2621				344.5	-8.22576	-6.32575	-5.22089	-5.03849
345	-0.52875	-0.4883	-0.54197	-0.69755		345	-57.748	-67.9505	-66.72	-56.8329				345	-8.22892	-6.3164	-5.21221	-5.03188
345.5	-0.53116	-0.47534	-0.52579	-0.70043		345.5	-58.312	-68.4469	-67.1662	-57.4254				345.5	-8.22911	-6.30872	-5.20284	-5.01857
346	-0.53321	-0.46188	-0.50887	-0.70278		346	-58.802	-68.9024	-67.6523	-57.9703				346	-8.22928	-6.29499	-5.19219	-5.00706
346.5	-0.53488	-0.448	-0.49132	-0.70458		346.5	-59.3368	-69.3712	-68.1064	-58.5335				346.5	-8.22986	-6.2913	-5.17977	-4.99808
347	-0.53615	-0.43369	-0.47327	-0.70582		347	-59.9084	-69.8113	-68.5589	-59.1298				347	-8.23589	-6.28576	-5.18101	-4.98893
347.5	-0.53703	-0.41913	-0.45486	-0.70649		347.5	-60.4297	-70.2469	-68.9748	-59.683				347.5	-8.23335	-6.27729	-5.16927	-4.97622
348	-0.53752	-0.40431	-0.43625	-0.70658		348	-60.9494	-70.6207	-69.3853	-60.2365				348	-8.24521	-6.2725	-5.16549	-4.96887
348.5	-0.53763	-0.38929	-0.41756	-0.70607		348.5	-61.4728	-71.008	-69.7739	-60.7883				348.5	-8.25249	-6.26958	-5.1612	-4.96314
349	-0.53735	-0.37418	-0.39889	-0.70496		349	-62.0176	-71.3831	-70.139	-61.376				349	-8.25523	-6.26165	-5.14984	-4.94905
349.5	-0.5367	-0.35907	-0.38042	-0.70323		349.5	-62.5584	-71.7673	-70.4508	-61.9363				349.5	-8.2589	-6.25262	-5.14187	-4.93986
350	-0.53566	-0.34397	-0.36218	-0.70082		350	-63.0659	-72.1054	-70.8012	-62.495				350	-8.2705	-6.25179	-5.139	-4.92976
350.5	-0.53424	-0.32898	-0.34428	-0.69774		350.5	-63.5827	-72.4221	-71.1406	-63.0613				350.5	-8.27092	-6.24459	-5.13329	-4.91979
351	-0.53242	-0.31413	-0.3268	-0.69395		351	-64.1389	-72.7469	-71.4292	-63.6536				351	-8.27637	-6.24007	-5.12701	-4.90997
351.5	-0.53018	-0.29945	-0.30972	-0.68942		351.5	-64.6746	-73.0371	-71.7069	-64.2034				351.5	-8.28139	-6.24138	-5.12518	-4.90395
352	-0.5275	-0.285	-0.29311	-0.68414		352	-65.2075	-73.3572	-72.0006	-64.7464				352	-8.29045	-6.24149	-5.12811	-4.89771
352.5	-0.52439	-0.27082	-0.27707	-0.67808		352.5	-65.702	-73.6106	-72.2419	-65.2864				352.5	-8.29549	-6.24058	-5.12173	-4.88787
353	-0.5208	-0.25701	-0.26163	-0.67124		353	-66.2135	-73.854	-72.4749	-65.8486				353	-8.30073	-6.24137	-5.12243	-4.88067
353.5	-0.51674	-0.24356	-0.24691	-0.6636		353.5	-66.7486	-74.101	-72.6829	-66.3756				353.5	-8.30921	-6.24532	-5.12064	-4.87633
354	-0.5122	-0.23057	-0.23288	-0.65517		354	-67.2522	-74.3066	-72.8972	-66.9008				354	-8.31158	-6.24754	-5.1217	-4.86661
354.5	-0.50716	-0.21806	-0.21954	-0.64592		354.5	-67.7439	-74.5356	-73.0972	-67.4331				354.5	-8.32251	-6.25628	-5.12154	-4.86516
355	-0.5016	-0.20606	-0.20689	-0.63584		355	-68.2829	-74.7238	-73.2802	-67.968				355	-8.32664	-6.25168	-5.11835	-4.86028
355.5	-0.49552	-0.19458	-0.19492	-0.62497		355.5	-68.7626	-74.9236	-73.4506	-68.4596				355.5	-8.33152	-6.25486	-5.1158	-4.85175
356	-0.48892	-0.18365	-0.18362	-0.61331		356	-69.2526	-75.086	-73.6293	-68.9633				356	-8.3358	-6.25841	-5.11698	-4.84771
356.5	-0.48181	-0.17331	-0.17301	-0.60089		356.5	-69.7486	-75.2657	-73.8067	-69.4677				356.5	-8.34626	-6.26822	-5.12283	-4.84754
357	-0.47421	-0.16356	-0.16312	-0.5878		357	-70.2137	-75.4176	-73.9347	-69.955				357	-8.35582	-6.27092	-5.12483	-4.84135
357.5	-0.4661	-0.15437	-0.15395	-0.57403		357.5	-70.6686	-75.5691	-74.0581	-70.4015				357.5	-8.36236	-6.27612	-5.127	-4.83784
358	-0.45753	-0.14572	-0.14549	-0.55969		358	-71.1139	-75.7084	-74.1954	-70.8605				358	-8.3778	-6.28364	-5.13681	-4.83594
358.5	-0.44844	-0.13765	-0.13775	-0.54482		358.5	-71.5662	-75.8478	-74.3152	-71.3239				358.5	-8.38688	-6.28489	-5.13459	-4.82885
359	-0.4389	-0.13013	-0.13065	-0.52946		359	-72.0597	-75.9573	-74.4188	-71.7434				359	-8.39213	-6.29094	-5.13612	-4.82538
359.5	-0.42892	-0.12314	-0.1242	-0.51369		359.5	-72.4695	-76.0798	-74.529	-72.1549				359.5	-8.40485	-6.29454	-5.13903	-4.82175
360	-0.41847	-0.1167	-0.11832	-0.49748		360	-72.8688	-76.1771	-74.6475	-72.5571				360	-8.42019	-6.30356	-5.14037	-4.82277
360.5	-0.40758	-0.11075	-0.11293	-0.48097		360.5	-73.2834	-76.2957	-74.7547	-72.9654				360.5	-8.42918	-6.31111	-5.14639	-4.81958
361	-0.39632	-0.10531	-0.108	-0.46413		361	-73.6752	-76.4038	-74.8143	-73.3094				361	-8.44295	-6.31759	-5.15304	-4.81753
361.5	-0.38467	-0.10037	-0.10347	-0.44706		361.5	-74.0949	-76.4983	-74.9543	-73.6978				361.5	-8.4635	-6.32854	-5.15788	-4.82142
362	-0.37272	-0.0959091	-0.0992979	-0.42983		362	-74.4691	-76.5777	-75.037	-74.0729				362	-8.47039	-6.33071	-5.16332	-4.81885
362.5	-0.36048	-0.0919057	-0.0954846	-0.41247		362.5	-74.8395	-76.6884	-75.1107	-74.4179				362.5	-8.48703	-6.33649	-5.17078	-4.82556
363	-0.34798	-0.0883387	-0.0919985	-0.39502		363	-75.172	-76.7289	-75.16	-74.7014				363	-8.50072	-6.34787	-5.17365	-4.82402
363.5	-0.33522	-0.085172	-0.0888464	-0.37755		363.5	-75.4839	-76.8155	-75.2554	-75.0164				363.5	-8.50887	-6.35215	-5.1769	-4.82616
364	-0.3223	-0.0823661	-0.0859938	-0.36011		364	-75.8051	-76.873	-75.3352	-75.29				364	-8.52765	-6.3579	-5.18251	-4.82621
364.5	-0.30922	-0.0798877	-0.0834393	-0.34279		364.5	-76.1333	-76.9544	-75.4182	-75.5846				364.5	-8.546	-6.36941	-5.19405	-4.83183
365	-0.29609	-0.0776891	-0.081152	-0.32571		365	-76.4376	-77.0519	-75.4925	-75.8382				365	-8.56026	-6.37265	-5.19363	-4.83138
365.5	-0.28304	-0.0757363	-0.0791211	-0.3089		365.5	-76.716	-77.1252	-75.5531	-76.09				365.5	-8.57258	-6.38027	-5.19734	-4.83504
366	-0.27007	-0.0739967	-0.0773287	-0.29243		366	-77.011	-77.2085	-75.6123	-76.3445				366	-8.59336	-6.39032	-5.20822	-4.84147
366.5	-0.25732	-0.0724243	-0.0757623	-0.27633		366.5	-77.2712	-77.2572	-75.6988	-76.5593				366.5	-8.60835	-6.396	-5.21323	-4.84518
367	-0.24484	-0.0710046	-0.0744058	-0.26067		367	-77.5052	-77.3314	-75.7698	-76.7598				367	-8.62936	-6.40856	-5.21901	-4.85429
367.5	-0.23267	-0.0697018	-0.0732432	-0.24547		367.5	-77.7198	-77.4114	-75.8402	-76.9668				367.5	-8.64681	-6.41551	-5.22788	-4.85914
368	-0.2209	-0.0684958	-0.0722489	-0.23091		368	-77.915	-77.4533	-75.8704	-77.1133				368	-8.66269	-6.41995	-5.23188	-4.85788
368.5	-0.20952	-0.0673675	-0.0713829	-0.21687		368.5	-78.1067	-77.5238	-75.937	-77.2915				368.5	-8.68165	-6.43038	-5.23814	-4.8704
369	-0.19864	-0.0662974	-0.0706048	-0.20349		369	-78.2943	-77.5916	-76.0159	-77.4547				369	-8.69925	-6.43958	-5.2442	-4.8806
369.5	-0.18821	-0.0652745	-0.0698668	-0.19086		369.5	-78.4761	-77.6603	-76.0875	-77.5964				369.5	-8.71414	-6.44733	-5.24811	-4.88354
370	-0.1782	-0.064292	-0.069127	-0.17885		370	-78.6579	-77.7363	-76.1345	-77.7305				370	-8.73111	-6.45354	-5.25744	-4.88935
370.5	-0.16859	-0.063346	-0.0683591	-0.16759		370.5	-78.8315	-77.7976	-76.1955	-77.8819				370.5	-8.75039	-6.46381	-5.26876	-4.89629
371	-0.15933	-0.0624452	-0.0675453	-0.15704		371	-79.0042	-77.8525	-76.2764	-77.9967				371	-8.7703	-6.47512	-5.27765	-4.91019
371.5	-0.15044	-0.0615952	-0.0666846	-0.14719		371.5	-79.1644	-77.9096	-76.3332	-78.0981				371.5	-8.79302	-6.48348	-5.28698	-4.91411
372	-0.1419	-0.0608078	-0.0657933	-0.13805		372	-79.2974	-77.9698	-76.3989	-78.2102				372	-8.81276	-6.4904	-5.29363	-4.92067
372.5	-0.13376	-0.060093	-0.0648889	-0.12963		372.5	-79.3961	-78.0126	-76.4393	-78.306				372.5	-8.82781	-6.49655	-5.29787	-4.92444
373	-0.12601	-0.059454	-0.0640028	-0.12195		373	-79.5291	-78.0718	-76.4959	-78.3898				373	-8.85379	-6.50982	-5.31197	-4.93533
373.5	-0.11867	-0.05889	-0.0631678	-0.115		373.5	-79.6385	-78.1421	-76.563	-78.4909				373.5	-8.86794	-6.51682	-5.3149	-4.93786
374	-0.1118	-0.0583934	-0.0624118	-0.10873		374	-79.7663	-78.2138	-76.6227	-78.558				374	-8.88689	-6.52469	-5.31998	-4.94623
374.5	-0.10541	-0.0579499	-0.0617603	-0.10313		374.5	-79.8519	-78.2407	-76.6854	-78.6191				374.5	-8.90444	-6.53347	-5.3264	-4.95419
375	-0.0995036	-0.0575389	-0.0612236	-0.0981722		375	-79.9342	-78.3053	-76.7375	-78.7119				375	-8.92331	-6.54065	-5.3395	-4.95968
375.5	-0.094077	-0.0571376	-0.0607945	-0.0937735		375.5	-80.0292	-78.3667	-76.7743	-78.7835				375.5	-8.94818	-6.55581	-5.35033	-4.96995
376	-0.0891361	-0.0567193	-0.0604469	-0.0899133		376	-80.1044	-78.4134	-76.8207	-78.8436				376	-8.96109	-6.56105	-5.3497	-4.97123
376.5	-0.0846404	-0.0562646	-0.060138	-0.0865086		376.5	-80.1924	-78.4518	-76.8703	-78.897				376.5	-8.98224	-6.56956	-5.35659	-4.98243
377	-0.0805625	-0.0557561	-0.0598158	-0.0834989		377	-80.2646	-78.5377	-76.9339	-78.9646				377	-9.00008	-6.58016	-5.3624	-4.98403
377.5	-0.0768741	-0.0551888	-0.0594352	-0.0808235		377.5	-80.3345	-78.6089	-77.0009	-79.0166				377.5	-9.01746	-6.58575	-5.37269	-4.99529
378	-0.0735227	-0.0545681	-0.0589648	-0.0784229		378	-80.4033	-78.6428	-77.0553	-79.0875				378	-9.03737	-6.59711	-5.3818	-5.00341
378.5	-0.0704853	-0.0539101	-0.0583974	-0.0762606		378.5	-80.4598	-78.7086	-77.107	-79.1536				378.5	-9.05486	-6.60533	-5.38671	-5.01038
379	-0.0677339	-0.0532414	-0.0577514	-0.0742969		379	-80.5464	-78.7558	-77.158	-79.2195				379	-9.06886	-6.61543	-5.39388	-5.01852
379.5	-0.0652571	-0.0525933	-0.0570662	-0.0725111		379.5	-80.6167	-78.801	-77.2164	-79.2795				379.5	-9.08893	-6.62585	-5.40384	-5.02549
380	-0.0630323	-0.0520067	-0.0563902	-0.0708922		380	-80.6435	-78.8547	-77.2616	-79.3169				380	-9.10611	-6.63732	-5.41419	-5.03589
380.5	-0.0610606	-0.0515164	-0.0557733	-0.0694396		380.5	-80.7167	-78.9044	-77.3016	-79.3732				380.5	-9.11924	-6.64688	-5.42202	-5.0439
381	-0.0593394	-0.051153	-0.0552572	-0.0681628		381	-80.769	-78.9577	-77.3616	-79.4424				381	-9.13947	-6.65732	-5.42882	-5.04943
381.5	-0.0578619	-0.0509359	-0.0548752	-0.0670672		381.5	-80.8267	-79.0037	-77.4048	-79.5016				381.5	-9.15538	-6.66962	-5.43366	-5.06074
382	-0.0566267	-0.0508678	-0.0546423	-0.0661622		382	-80.8882	-79.0487	-77.4569	-79.5444				382	-9.16847	-6.67713	-5.44387	-5.06543
382.5	-0.0556277	-0.0509373	-0.0545607	-0.0654411		382.5	-80.9271	-79.073	-77.5044	-79.5687				382.5	-9.18199	-6.69006	-5.45194	-5.07556
383	-0.0548443	-0.0511183	-0.0546172	-0.0648881		383	-80.9772	-79.1275	-77.5482	-79.6138				383	-9.19579	-6.69506	-5.45588	-5.08072
383.5	-0.0542495	-0.0513699	-0.0547836	-0.0644829		383.5	-81.0148	-79.1741	-77.6048	-79.6732				383.5	-9.20998	-6.70397	-5.45885	-5.08765
384	-0.0538058	-0.0516431	-0.0550168	-0.0641915		384	-81.0657	-79.2199	-77.6402	-79.7267				384	-9.23017	-6.7153	-5.46984	-5.09955
384.5	-0.0534717	-0.051885	-0.0552607	-0.0639741		384.5	-81.1123	-79.2859	-77.6743	-79.78				384.5	-9.24591	-6.72423	-5.47901	-5.10764
385	-0.0532051	-0.0520448	-0.0554515	-0.0637883		385	-81.1681	-79.3408	-77.7362	-79.8365				385	-9.26091	-6.7297	-5.48785	-5.10975
385.5	-0.0529659	-0.0520814	-0.0555269	-0.0635921		385.5	-81.2349	-79.3908	-77.7962	-79.8727				385.5	-9.28009	-6.74264	-5.49241	-5.12161
386	-0.0527215	-0.0519668	-0.0554363	-0.0633487		386	-81.2706	-79.4434	-77.8312	-79.9157				386	-9.29675	-6.75365	-5.49878	-5.12799
386.5	-0.0524467	-0.0516888	-0.0551494	-0.0630305		386.5	-81.3454	-79.5077	-77.8944	-79.977				386.5	-9.30588	-6.76145	-5.50061	-5.13798
387	-0.0521252	-0.0512533	-0.0546622	-0.0626219		387	-81.4042	-79.5694	-77.9621	-80.0239				387	-9.32486	-6.7734	-5.50861	-5.13888
387.5	-0.0517512	-0.0506825	-0.0539975	-0.06212		387.5	-81.4382	-79.6053	-78.0084	-80.0756				387.5	-9.34268	-6.78236	-5.51925	-5.15146
388	-0.0513256	-0.0500081	-0.0532015	-0.0615309		388	-81.5017	-79.668	-78.0528	-80.1516				388	-9.35856	-6.79036	-5.52488	-5.15859
388.5	-0.0508544	-0.0492741	-0.0523388	-0.0608718		388.5	-81.5369	-79.7332	-78.0934	-80.2016				388.5	-9.36682	-6.797	-5.53015	-5.16147
389	-0.0503523	-0.0485242	-0.0514795	-0.0601669		389	-81.575	-79.7484	-78.141	-80.2318				389	-9.38327	-6.80883	-5.54179	-5.16927
389.5	-0.0498348	-0.047798	-0.0506886	-0.0594409		389.5	-81.6388	-79.8136	-78.1998	-80.2802				389.5	-9.39669	-6.81802	-5.54332	-5.17689
390	-0.049324	-0.047129	-0.0500215	-0.0587244		390	-81.7045	-79.8419	-78.2503	-80.3351				390	-9.41431	-6.83239	-5.56062	-5.18772
390.5	-0.0488375	-0.0465445	-0.0495151	-0.0580476		390.5	-81.755	-79.8849	-78.2726	-80.3802				390.5	-9.42689	-6.83542	-5.56352	-5.19246
391	-0.0483916	-0.0460539	-0.0491858	-0.0574301		391	-81.789	-79.9233	-78.31	-80.41				391	-9.44412	-6.84995	-5.57235	-5.20266
391.5	-0.0479996	-0.0456586	-0.0490243	-0.056888		391.5	-81.8546	-79.9796	-78.3601	-80.455				391.5	-9.46043	-6.85639	-5.57372	-5.20722
392	-0.0476705	-0.0453505	-0.0489996	-0.056428		392	-81.8884	-80.0314	-78.4117	-80.5087				392	-9.47795	-6.87391	-5.5861	-5.21618
392.5	-0.0474088	-0.045112	-0.0490625	-0.0560506		392.5	-81.9057	-80.0662	-78.4253	-80.5488				392.5	-9.49771	-6.88775	-5.59779	-5.2258
393	-0.0472095	-0.044923	-0.0491547	-0.0557537		393	-81.9358	-80.0832	-78.483	-80.593				393	-9.50839	-6.89367	-5.60086	-5.22867
393.5	-0.0470631	-0.0447622	-0.0492207	-0.0555266		393.5	-82.0195	-80.1365	-78.5401	-80.6205				393.5	-9.52149	-6.90583	-5.61243	-5.23763
394	-0.0469548	-0.0446096	-0.0492164	-0.0553583		394	-82.057	-80.2022	-78.5664	-80.6662				394	-9.53596	-6.91181	-5.61537	-5.24135
394.5	-0.0468676	-0.0444494	-0.0491191	-0.0552326		394.5	-82.0828	-80.2355	-78.6339	-80.7156				394.5	-9.54945	-6.92338	-5.61808	-5.25072
395	-0.0467863	-0.0442712	-0.0489298	-0.0551336		395	-82.171	-80.3011	-78.7044	-80.778				395	-9.56993	-6.9273	-5.63016	-5.25425
395.5	-0.0466966	-0.0440682	-0.0486727	-0.0550465		395.5	-82.1733	-80.3211	-78.7117	-80.7956				395.5	-9.57682	-6.93798	-5.63629	-5.2609
396	-0.0465897	-0.0438421	-0.048385	-0.0549584		396	-82.2394	-80.3726	-78.77	-80.8397				396	-9.59027	-6.94646	-5.64094	-5.26569
396.5	-0.0464604	-0.0435955	-0.0481051	-0.0548601		396.5	-82.2811	-80.4105	-78.7994	-80.8899				396.5	-9.60385	-6.95912	-5.65178	-5.27786
397	-0.0463074	-0.0433374	-0.0478599	-0.0547453		397	-82.3433	-80.4575	-78.8494	-80.9578				397	-9.62233	-6.96933	-5.66369	-5.28484
397.5	-0.0461336	-0.0430775	-0.0476602	-0.0546115		397.5	-82.3905	-80.5013	-78.8939	-80.9944				397.5	-9.63807	-6.97947	-5.66963	-5.29222
398	-0.0459416	-0.0428262	-0.0474935	-0.0544597		398	-82.4124	-80.548	-78.9116	-81.0148				398	-9.65126	-6.98502	-5.67781	-5.2999
398.5	-0.0457362	-0.0425922	-0.0473358	-0.054292		398.5	-82.4497	-80.5819	-78.9582	-81.0618				398.5	-9.67143	-6.9955	-5.68611	-5.30862
399	-0.0455185	-0.0423829	-0.047158	-0.0541124		399	-82.505	-80.6084	-78.9955	-81.1124				399	-9.67785	-7.0053	-5.68726	-5.31344
399.5	-0.0452869	-0.0422018	-0.0469371	-0.0539252		399.5	-82.5711	-80.6781	-79.066	-81.1602				399.5	-9.69944	-7.01862	-5.69867	-5.32687
400	-0.0450399	-0.0420479	-0.0466656	-0.0537313		400	-82.6181	-80.7005	-79.1187	-81.1929				400	-9.70952	-7.0234	-5.70693	-5.33123
400.5	-0.0447703	-0.0419177	-0.046349	-0.0535302		400.5	-82.6422	-80.7467	-79.1528	-81.2359				400.5	-9.72661	-7.03009	-5.71304	-5.33587
401	-0.0444733	-0.0418028	-0.0460005	-0.0533194		401	-82.6921	-80.7936	-79.2062	-81.285				401	-9.73925	-7.03861	-5.71876	-5.34291
401.5	-0.0441438	-0.0416933	-0.0456334	-0.0530948		401.5	-82.7196	-80.8127	-79.206	-81.3148				401.5	-9.75483	-7.04793	-5.72408	-5.34889
402	-0.0437789	-0.0415787	-0.0452528	-0.0528503		402	-82.775	-80.8575	-79.2641	-81.3628				402	-9.76159	-7.0563	-5.73346	-5.3594
402.5	-0.0433808	-0.0414514	-0.0448535	-0.0525811		402.5	-82.809	-80.9023	-79.2908	-81.3981				402.5	-9.77695	-7.07036	-5.74151	-5.36507
403	-0.0429593	-0.0413073	-0.044431	-0.0522833		403	-82.8519	-80.9476	-79.3198	-81.4434				403	-9.79946	-7.08144	-5.75481	-5.37896
403.5	-0.0425284	-0.0411486	-0.0439852	-0.0519573		403.5	-82.9063	-80.985	-79.3887	-81.4982				403.5	-9.80794	-7.08347	-5.75398	-5.38035
404	-0.0421095	-0.0409836	-0.0435308	-0.0516069		404	-82.9632	-81.0464	-79.4444	-81.5232				404	-9.82973	-7.08996	-5.76131	-5.38745
404.5	-0.0417271	-0.0408223	-0.0431009	-0.0512434		404.5	-83.0125	-81.0799	-79.4669	-81.577				404.5	-9.83674	-7.10277	-5.76487	-5.39388
405	-0.0414059	-0.0406761	-0.0427351	-0.0508783		405	-83.035	-81.1393	-79.5233	-81.6301				405	-9.85465	-7.115	-5.77588	-5.4047
405.5	-0.0411662	-0.0405531	-0.0424689	-0.0505244		405.5	-83.0556	-81.1519	-79.5439	-81.6567				405.5	-9.86581	-7.12685	-5.78187	-5.40995
406	-0.0410212	-0.040454	-0.0423186	-0.0501957		406	-83.0865	-81.1765	-79.571	-81.6997				406	-9.88066	-7.13584	-5.7894	-5.41625
406.5	-0.0409742	-0.0403738	-0.042271	-0.0498986		406.5	-83.1341	-81.1895	-79.5903	-81.7128				406.5	-9.89652	-7.14687	-5.80024	-5.42309
407	-0.0410172	-0.0402994	-0.0422883	-0.0496374		407	-83.1551	-81.2396	-79.6407	-81.7664				407	-9.91117	-7.15532	-5.80838	-5.43508
407.5	-0.0411324	-0.0402131	-0.0423186	-0.0494074		407.5	-83.2034	-81.2931	-79.6694	-81.7882				407.5	-9.92493	-7.16664	-5.81683	-5.44277
408	-0.0412949	-0.0400974	-0.0423147	-0.0492007		408	-83.2568	-81.3389	-79.7401	-81.853				408	-9.9375	-7.17268	-5.81968	-5.44621
408.5	-0.0414765	-0.0399372	-0.0422502	-0.0490052		408.5	-83.3054	-81.4035	-79.7642	-81.8802				408.5	-9.94888	-7.17877	-5.82181	-5.45001
409	-0.0416465	-0.0397253	-0.0421251	-0.0488068		409	-83.3386	-81.4407	-79.8132	-81.9303				409	-9.96644	-7.1926	-5.83943	-5.45839
409.5	-0.0417765	-0.0394615	-0.0419636	-0.0485928		409.5	-83.3652	-81.4995	-79.8717	-81.9686				409.5	-9.97964	-7.20122	-5.84517	-5.47005
410	-0.0418441	-0.0391552	-0.0417985	-0.0483552		410	-83.4233	-81.5116	-79.8928	-81.985				410	-9.99103	-7.21531	-5.85174	-5.4766
410.5	-0.0418338	-0.0388213	-0.041659	-0.0480887		410.5	-83.4643	-81.5379	-79.9151	-82.0309				410.5	-10.0068	-7.22679	-5.85904	-5.48789
411	-0.0417384	-0.0384785	-0.0415543	-0.0477957		411	-83.4971	-81.5646	-79.9294	-82.076				411	-10.0224	-7.2409	-5.87304	-5.4958
411.5	-0.0415582	-0.0381444	-0.0414731	-0.0474818		411.5	-83.5534	-81.618	-79.9671	-82.1407				411.5	-10.0344	-7.24542	-5.87953	-5.5013
412	-0.0413002	-0.0378351	-0.0413881	-0.0471576		412	-83.6019	-81.6559	-80.0242	-82.1612				412	-10.0512	-7.25886	-5.88715	-5.50717
412.5	-0.0409799	-0.0375632	-0.0412672	-0.0468334		412.5	-83.6453	-81.7046	-80.0856	-82.1852				412.5	-10.0665	-7.27396	-5.89241	-5.51902
413	-0.0406136	-0.0373329	-0.0410853	-0.0465196		413	-83.6757	-81.7309	-80.129	-82.23				413	-10.08	-7.28224	-5.90309	-5.52622
413.5	-0.0402227	-0.0371446	-0.0408312	-0.0462237		413.5	-83.7175	-81.785	-80.1498	-82.2561				413.5	-10.0938	-7.29243	-5.90961	-5.53225
414	-0.0398248	-0.0369929	-0.0405083	-0.04595		414	-83.7664	-81.81	-80.1751	-82.2977				414	-10.1121	-7.30653	-5.92298	-5.54532
414.5	-0.039435	-0.0368686	-0.0401322	-0.0456997		414.5	-83.7865	-81.8296	-80.2064	-82.3419				414.5	-10.1199	-7.31255	-5.92437	-5.548
415	-0.0390656	-0.0367614	-0.0397243	-0.0454715		415	-83.8224	-81.8561	-80.2467	-82.3671				415	-10.1408	-7.32802	-5.93654	-5.55685
415.5	-0.0387254	-0.0366611	-0.0393081	-0.0452639		415.5	-83.8533	-81.8929	-80.2983	-82.4005				415.5	-10.1533	-7.33405	-5.94059	-5.56288
416	-0.0384202	-0.0365594	-0.0389089	-0.0450757		416	-83.8826	-81.9167	-80.3098	-82.4192				416	-10.1656	-7.3402	-5.95195	-5.56969
416.5	-0.0381515	-0.0364512	-0.0385571	-0.0449064		416.5	-83.9177	-81.9889	-80.3403	-82.4711				416.5	-10.1777	-7.35349	-5.9542	-5.5751
417	-0.037919	-0.0363342	-0.0382827	-0.0447576		417	-83.997	-82.045	-80.3881	-82.5341				417	-10.1911	-7.36423	-5.96581	-5.58337
417.5	-0.037718	-0.0362095	-0.0381162	-0.0446293		417.5	-84.0137	-82.0573	-80.4205	-82.5599				417.5	-10.2096	-7.37971	-5.975	-5.59437
418	-0.0375429	-0.0360784	-0.0380807	-0.0445191		418	-84.0428	-82.0795	-80.4578	-82.5926				418	-10.2158	-7.38459	-5.97128	-5.59596
418.5	-0.0373843	-0.0359413	-0.0381838	-0.0444207		418.5	-84.083	-82.1331	-80.4906	-82.61				418.5	-10.2333	-7.39958	-5.98424	-5.60554
419	-0.0372315	-0.0357968	-0.0384104	-0.0443223		419	-84.1141	-82.1576	-80.5369	-82.6404				419	-10.2442	-7.40748	-5.99018	-5.61195
419.5	-0.0370718	-0.0356389	-0.0387207	-0.0442083		419.5	-84.1498	-82.1854	-80.5435	-82.6658				419.5	-10.2659	-7.4248	-6.00089	-5.62306
420	-0.0368921	-0.0354609	-0.0390506	-0.0440609		420	-84.1854	-82.2158	-80.5717	-82.7127				420	-10.2806	-7.43235	-6.00996	-5.62851
420.5	-0.0366838	-0.0352546	-0.0393313	-0.0438633		420.5	-84.2236	-82.2423	-80.599	-82.7608				420.5	-10.2954	-7.44094	-6.017	-5.63485
421	-0.0364411	-0.0350128	-0.0394966	-0.0436052		421	-84.2693	-82.3105	-80.663	-82.796				421	-10.3077	-7.45141	-6.02069	-5.64366
421.5	-0.0361651	-0.0347329	-0.0395024	-0.0432848		421.5	-84.2972	-82.3453	-80.7156	-82.8401				421.5	-10.3257	-7.46676	-6.03439	-5.65327
422	-0.0358645	-0.034419	-0.0393378	-0.0429091		422	-84.3514	-82.3742	-80.748	-82.8736				422	-10.3363	-7.47641	-6.04105	-5.66158
422.5	-0.0355531	-0.0340795	-0.0390255	-0.0424981		422.5	-84.3835	-82.4008	-80.7799	-82.9113				422.5	-10.3496	-7.4892	-6.04748	-5.66975
423	-0.0352489	-0.0337298	-0.0386158	-0.0420715		423	-84.4118	-82.4441	-80.8212	-82.9338				423	-10.3659	-7.50347	-6.05629	-5.67322
423.5	-0.0349717	-0.033387	-0.038171	-0.0416562		423.5	-84.438	-82.4871	-80.8453	-82.9789				423.5	-10.3772	-7.5173	-6.06856	-5.68378
424	-0.0347401	-0.0330652	-0.0377483	-0.0412748		424	-84.471	-82.5161	-80.8699	-83.0053				424	-10.3891	-7.52821	-6.06845	-5.68891
424.5	-0.0345657	-0.0327758	-0.0373859	-0.0409406		424.5	-84.5015	-82.5187	-80.8976	-83.0254				424.5	-10.4056	-7.54008	-6.07922	-5.69651
425	-0.0344534	-0.0325241	-0.0370943	-0.0406618		425	-84.5402	-82.5621	-80.9378	-83.0564				425	-10.4215	-7.55833	-6.08832	-5.70551
425.5	-0.0344001	-0.0323085	-0.0368557	-0.0404316		425.5	-84.5845	-82.6008	-80.983	-83.0883				425.5	-10.437	-7.56958	-6.09648	-5.71656
426	-0.034395	-0.0321232	-0.0366315	-0.0402388		426	-84.6138	-82.6318	-81.0071	-83.1152				426	-10.4529	-7.57597	-6.10702	-5.72094
426.5	-0.0344213	-0.0319584	-0.0363753	-0.0400663		426.5	-84.6152	-82.6363	-81.0097	-83.1347				426.5	-10.4685	-7.58924	-6.11493	-5.7335
427	-0.0344588	-0.0318051	-0.0360495	-0.0398965		427	-84.642	-82.6618	-81.0619	-83.176				427	-10.4873	-7.60751	-6.12264	-5.74277
427.5	-0.0344872	-0.0316563	-0.0356374	-0.039716		427.5	-84.6796	-82.7015	-81.089	-83.2074				427.5	-10.5004	-7.62164	-6.13877	-5.7539
428	-0.0344888	-0.0315106	-0.0351552	-0.0395169		428	-84.7602	-82.7747	-81.1672	-83.2708				428	-10.5179	-7.63222	-6.14438	-5.75996
428.5	-0.0344499	-0.0313709	-0.0346441	-0.0392971		428.5	-84.8008	-82.8082	-81.1933	-83.3049				428.5	-10.5273	-7.64255	-6.15175	-5.76299
429	-0.0343619	-0.0312442	-0.0341669	-0.0390597		429	-84.8195	-82.8114	-81.2254	-83.327				429	-10.5416	-7.66068	-6.15929	-5.77374
429.5	-0.034222	-0.0311403	-0.033786	-0.0388099		429.5	-84.8507	-82.8458	-81.2526	-83.3486				429.5	-10.5524	-7.67128	-6.16993	-5.78275
430	-0.0340327	-0.031068	-0.0335476	-0.0385523		430	-84.875	-82.8608	-81.2521	-83.352				430	-10.5665	-7.68505	-6.18013	-5.79101
430.5	-0.0337995	-0.0310346	-0.0334668	-0.0382908		430.5	-84.9109	-82.8943	-81.2521	-83.404				430.5	-10.5878	-7.70353	-6.19633	-5.80558
431	-0.033533	-0.0310427	-0.0335249	-0.0380287		431	-84.9395	-82.9231	-81.3065	-83.4245				431	-10.6003	-7.71537	-6.19849	-5.80609
431.5	-0.0332442	-0.031091	-0.0336743	-0.0377672		431.5	-84.9682	-82.9518	-81.3421	-83.4642				431.5	-10.613	-7.72579	-6.20767	-5.81434
432	-0.0329472	-0.0311735	-0.0338538	-0.0375094		432	-85.0255	-82.986	-81.3688	-83.4972				432	-10.632	-7.74479	-6.21759	-5.8245
432.5	-0.0326556	-0.0312814	-0.0340002	-0.0372606		432.5	-85.0529	-83.0359	-81.4154	-83.5211				432.5	-10.6424	-7.75445	-6.22617	-5.83145
433	-0.0323819	-0.0314032	-0.0340635	-0.0370276		433	-85.0795	-83.062	-81.4437	-83.5681				433	-10.658	-7.77088	-6.23394	-5.83701
433.5	-0.0321376	-0.0315271	-0.0340118	-0.0368232		433.5	-85.0991	-83.0674	-81.4601	-83.5812				433.5	-10.6698	-7.78064	-6.24296	-5.84959
434	-0.0319297	-0.0316395	-0.0338349	-0.0366593		434	-85.1378	-83.0922	-81.4958	-83.6156				434	-10.6896	-7.79504	-6.2543	-5.85829
434.5	-0.0317616	-0.0317276	-0.0335439	-0.0365475		434.5	-85.1636	-83.1249	-81.5256	-83.6362				434.5	-10.7015	-7.8122	-6.26409	-5.86354
435	-0.0316326	-0.0317786	-0.0331692	-0.0364966		435	-85.1931	-83.1816	-81.5735	-83.6612				435	-10.7095	-7.82543	-6.26911	-5.87525
435.5	-0.0315372	-0.0317813	-0.032758	-0.0365083		435.5	-85.2217	-83.2104	-81.6042	-83.6827				435.5	-10.7279	-7.83544	-6.27564	-5.88073
436	-0.0314669	-0.0317269	-0.0323682	-0.0365777		436	-85.2698	-83.2377	-81.6304	-83.7258				436	-10.7431	-7.85215	-6.28789	-5.89
436.5	-0.0314118	-0.0316107	-0.0320607	-0.0366917		436.5	-85.2747	-83.2591	-81.6533	-83.7248				436.5	-10.7523	-7.86324	-6.29121	-5.89971
437	-0.0313617	-0.0314315	-0.031887	-0.036831		437	-85.3069	-83.2941	-81.684	-83.7811				437	-10.7653	-7.87938	-6.30177	-5.9081
437.5	-0.0313079	-0.0311948	-0.0318746	-0.0369712		437.5	-85.3363	-83.3284	-81.7081	-83.8122				437.5	-10.7806	-7.89098	-6.31234	-5.91842
438	-0.0312437	-0.0309101	-0.0320192	-0.0370859		438	-85.3945	-83.3845	-81.7335	-83.8432				438	-10.7999	-7.90474	-6.32319	-5.92425
438.5	-0.0311653	-0.0305911	-0.0322826	-0.0371498		438.5	-85.3961	-83.3837	-81.7326	-83.8494				438.5	-10.8184	-7.92325	-6.33131	-5.93614
439	-0.0310708	-0.0302563	-0.032598	-0.0371425		439	-85.4305	-83.4145	-81.7612	-83.8944				439	-10.8327	-7.93606	-6.33756	-5.9452
439.5	-0.0309601	-0.0299241	-0.0328859	-0.0370497		439.5	-85.4742	-83.4636	-81.7956	-83.9208				439.5	-10.8454	-7.94805	-6.34349	-5.95044
440	-0.0308338	-0.0296098	-0.03307	-0.0368659		440	-85.527	-83.5202	-81.859	-83.9854				440	-10.8635	-7.96397	-6.35919	-5.95991
440.5	-0.0306913	-0.029327	-0.0330953	-0.0365925		440.5	-85.5243	-83.4961	-81.8931	-83.9907				440.5	-10.8802	-7.98087	-6.37179	-5.9753
441	-0.0305333	-0.0290803	-0.0329392	-0.0362422		441	-85.5546	-83.5255	-81.914	-84.0107				441	-10.8943	-7.99564	-6.37699	-5.98118
441.5	-0.0303589	-0.0288691	-0.0326159	-0.0358313		441.5	-85.5872	-83.5522	-81.9501	-84.0546				441.5	-10.9099	-8.00786	-6.38455	-5.98932
442	-0.0301685	-0.0286873	-0.0321693	-0.0353816		442	-85.6117	-83.5831	-81.984	-84.0817				442	-10.9301	-8.02482	-6.39663	-6.00298
442.5	-0.029963	-0.0285235	-0.0316587	-0.0349183		442.5	-85.653	-83.601	-81.9901	-84.1039				442.5	-10.9441	-8.0411	-6.40917	-6.01298
443	-0.0297451	-0.0283646	-0.0311522	-0.0344584		443	-85.68	-83.6464	-82.0351	-84.1234				443	-10.9588	-8.05222	-6.41488	-6.01988
443.5	-0.02952	-0.0281978	-0.0306983	-0.0340218		443.5	-85.7175	-83.6852	-82.0678	-84.1742				443.5	-10.971	-8.07203	-6.41871	-6.02874
444	-0.0292948	-0.0280136	-0.0303333	-0.0336186		444	-85.7496	-83.7158	-82.0919	-84.1944				444	-10.9835	-8.0841	-6.43582	-6.03933
444.5	-0.0290772	-0.027808	-0.0300714	-0.0332577		444.5	-85.7659	-83.7315	-82.0928	-84.1965				444.5	-10.9941	-8.09715	-6.44064	-6.04401
445	-0.0288752	-0.0275845	-0.0299066	-0.0329412		445	-85.81	-83.7586	-82.1222	-84.2197				445	-11.0151	-8.11736	-6.45631	-6.05389
445.5	-0.0286958	-0.0273509	-0.0298214	-0.0326697		445.5	-85.8303	-83.7853	-82.1704	-84.2666				445.5	-11.0309	-8.13205	-6.46263	-6.06631
446	-0.0285448	-0.0271214	-0.0297912	-0.0324389		446	-85.8437	-83.8291	-82.1983	-84.2936				446	-11.0422	-8.14536	-6.47681	-6.07113
446.5	-0.0284255	-0.0269127	-0.0297913	-0.0322436		446.5	-85.8789	-83.8484	-82.221	-84.3134				446.5	-11.0641	-8.16227	-6.48591	-6.08285
447	-0.0283392	-0.0267411	-0.0298007	-0.0320795		447	-85.8878	-83.8564	-82.2267	-84.3385				447	-11.0806	-8.18536	-6.49925	-6.09522
447.5	-0.0282854	-0.0266231	-0.0298048	-0.0319412		447.5	-85.9131	-83.8852	-82.2519	-84.3612				447.5	-11.0946	-8.19967	-6.51066	-6.10274
448	-0.0282612	-0.0265691	-0.0297962	-0.0318247		448	-85.9581	-83.9115	-82.2931	-84.3769				448	-11.116	-8.21994	-6.52033	-6.11469
448.5	-0.0282622	-0.0265827	-0.0297745	-0.0317254		448.5	-86.002	-83.9448	-82.3294	-84.4107				448.5	-11.1324	-8.2299	-6.52701	-6.12182
449	-0.0282814	-0.0266582	-0.0297442	-0.0316386		449	-86.0279	-83.9664	-82.3536	-84.449				449	-11.1484	-8.24888	-6.54432	-6.13807
449.5	-0.0283092	-0.0267811	-0.0297114	-0.0315587		449.5	-86.058	-83.9931	-82.3994	-84.4765				449.5	-11.1645	-8.26193	-6.55001	-6.14279
450	-0.0283335	-0.0269287	-0.0296802	-0.0314788		450	-86.0562	-83.9948	-82.3831	-84.4761				450	-11.1793	-8.28539	-6.56451	-6.15658
450.5	-0.0283399	-0.0270748	-0.0296495	-0.0313914		450.5	-86.0826	-84.0205	-82.4254	-84.4973				450.5	-11.1894	-8.29371	-6.5659	-6.16306
451	-0.0283132	-0.0271907	-0.0296115	-0.031289		451	-86.1112	-84.0556	-82.4581	-84.5311				451	-11.2092	-8.31847	-6.58469	-6.17645
451.5	-0.0282392	-0.0272497	-0.0295536	-0.0311648		451.5	-86.1366	-84.1064	-82.4824	-84.568				451.5	-11.2236	-8.33457	-6.59195	-6.18085
452	-0.0281078	-0.0272325	-0.0294606	-0.0310133		452	-86.178	-84.1331	-82.5088	-84.5894				452	-11.2421	-8.34672	-6.60438	-6.19201
452.5	-0.0279143	-0.0271291	-0.029321	-0.0308322		452.5	-86.1982	-84.1594	-82.5326	-84.6108				452.5	-11.253	-8.36555	-6.61224	-6.20551
453	-0.0276621	-0.026941	-0.029128	-0.0306204		453	-86.2533	-84.1876	-82.5663	-84.6282				453	-11.2732	-8.38309	-6.62345	-6.21528
453.5	-0.0273598	-0.0266802	-0.0288819	-0.0303797		453.5	-86.2796	-84.2164	-82.5858	-84.6545				453.5	-11.2889	-8.40423	-6.63847	-6.22703
454	-0.027024	-0.0263675	-0.0285865	-0.030113		454	-86.3058	-84.2441	-82.6174	-84.6908				454	-11.2967	-8.40986	-6.63843	-6.23035
454.5	-0.0266734	-0.0260289	-0.0282487	-0.0298249		454.5	-86.3118	-84.279	-82.6402	-84.7077				454.5	-11.3184	-8.43021	-6.65445	-6.24874
455	-0.0263287	-0.0256924	-0.0278745	-0.0295205		455	-86.332	-84.2887	-82.6602	-84.7258				455	-11.3315	-8.4472	-6.66437	-6.26002
455.5	-0.02601	-0.0253819	-0.0274699	-0.0292093		455.5	-86.367	-84.2998	-82.6863	-84.7514				455.5	-11.3513	-8.46902	-6.67309	-6.2732
456	-0.0257318	-0.0251181	-0.0270419	-0.0288979		456	-86.387	-84.3259	-82.7144	-84.7717				456	-11.3686	-8.48706	-6.6869	-6.28863
456.5	-0.0255064	-0.0249155	-0.0266012	-0.0285971		456.5	-86.413	-84.3543	-82.7663	-84.8061				456.5	-11.385	-8.49984	-6.69792	-6.29643
457	-0.0253404	-0.0247819	-0.0261667	-0.0283182		457	-86.4336	-84.3685	-82.7644	-84.8061				457	-11.4043	-8.52029	-6.70948	-6.30873
457.5	-0.0252355	-0.0247181	-0.0257617	-0.0280728		457.5	-86.4734	-84.4081	-82.7894	-84.841				457.5	-11.423	-8.53868	-6.71958	-6.32227
458	-0.0251881	-0.0247189	-0.0254202	-0.0278739		458	-86.4984	-84.4338	-82.7997	-84.8646				458	-11.4453	-8.5548	-6.73612	-6.34172
458.5	-0.0251905	-0.0247734	-0.0251758	-0.0277304		458.5	-86.5258	-84.4618	-82.8452	-84.8878				458.5	-11.4604	-8.5775	-6.75195	-6.35329
459	-0.0252309	-0.0248658	-0.0250526	-0.0276487		459	-86.5474	-84.4889	-82.8692	-84.9095				459	-11.4838	-8.5941	-6.76723	-6.36395
459.5	-0.0252931	-0.0249757	-0.0250634	-0.0276281		459.5	-86.5606	-84.4735	-82.8776	-84.9392				459.5	-11.4938	-8.6099	-6.77756	-6.37919
460	-0.0253573	-0.0250794	-0.025201	-0.0276605		460	-86.5796	-84.5226	-82.8954	-84.9592				460	-11.5116	-8.62663	-6.78704	-6.38969
460.5	-0.0254021	-0.0251523	-0.0254413	-0.0277297		460.5	-86.5882	-84.5374	-82.8965	-84.9372				460.5	-11.5309	-8.64387	-6.79691	-6.39981
461	-0.025407	-0.0251722	-0.0257436	-0.0278141		461	-86.6107	-84.5763	-82.9217	-84.9584				461	-11.5495	-8.66767	-6.81201	-6.41527
461.5	-0.0253538	-0.0251224	-0.0260603	-0.0278878		461.5	-86.6484	-84.6071	-82.9458	-85.0034				461.5	-11.5698	-8.68033	-6.8204	-6.42576
462	-0.0252295	-0.0249951	-0.0263485	-0.027927		462	-86.673	-84.6139	-83.0001	-85.0365				462	-11.5896	-8.7008	-6.83057	-6.43454
462.5	-0.0250268	-0.0247941	-0.0265764	-0.0279114		462.5	-86.7431	-84.6542	-83.016	-85.0702				462.5	-11.6021	-8.71349	-6.83983	-6.44477
463	-0.0247458	-0.0245341	-0.026728	-0.027829		463	-86.7682	-84.7025	-83.0397	-85.0895				463	-11.6197	-8.72896	-6.84997	-6.45693
463.5	-0.0243948	-0.0242397	-0.0268014	-0.0276771		463.5	-86.7682	-84.7382	-83.0645	-85.1153				463.5	-11.636	-8.75254	-6.86355	-6.47136
464	-0.0239886	-0.023943	-0.0268057	-0.0274621		464	-86.768	-84.7306	-83.0663	-85.1181				464	-11.6537	-8.76726	-6.87701	-6.48755
464.5	-0.0235456	-0.0236771	-0.0267546	-0.027197		464.5	-86.7946	-84.7574	-83.1185	-85.1502				464.5	-11.6766	-8.78814	-6.8875	-6.49805
465	-0.023091	-0.0234721	-0.0266644	-0.0269027		465	-86.8377	-84.7785	-83.1404	-85.1762				465	-11.6945	-8.8048	-6.90117	-6.51291
465.5	-0.0226524	-0.0233489	-0.026552	-0.0265985		465.5	-86.8346	-84.7796	-83.1529	-85.1876				465.5	-11.7122	-8.82596	-6.91172	-6.52814
466	-0.0222612	-0.0233158	-0.026435	-0.0263088		466	-86.8882	-84.7978	-83.1777	-85.2119				466	-11.7348	-8.84605	-6.92828	-6.54244
466.5	-0.0219493	-0.0233682	-0.0263359	-0.0260556		466.5	-86.9131	-84.8217	-83.2042	-85.2303				466.5	-11.7426	-8.85917	-6.9373	-6.5546
467	-0.0217471	-0.0234894	-0.0262792	-0.0258574		467	-86.9424	-84.8492	-83.2376	-85.2622				467	-11.7671	-8.87913	-6.95245	-6.56904
467.5	-0.0216771	-0.023654	-0.026291	-0.0257284		467.5	-86.963	-84.8683	-83.2674	-85.2943				467.5	-11.7866	-8.89662	-6.96104	-6.58152
468	-0.021753	-0.0238314	-0.0263923	-0.0256763		468	-86.9636	-84.8965	-83.2727	-85.3166				468	-11.806	-8.91864	-6.97742	-6.59427
468.5	-0.0219738	-0.0239916	-0.0265915	-0.025701		468.5	-86.9366	-84.8949	-83.2759	-85.2933				468.5	-11.823	-8.93734	-6.98714	-6.60651
469	-0.0223239	-0.0241082	-0.0268769	-0.0257945		469	-86.9651	-84.9506	-83.297	-85.3144				469	-11.8499	-8.95572	-7.00303	-6.62203
469.5	-0.0227718	-0.0241614	-0.0272186	-0.0259391		469.5	-86.9997	-84.9906	-83.3465	-85.3366				469.5	-11.8639	-8.97562	-7.01637	-6.63537
470	-0.0232732	-0.0241392	-0.0275642	-0.0261107		470	-87.0372	-85.027	-83.3792	-85.3867				470	-11.8676	-8.98388	-7.02051	-6.64499
470.5	-0.0237759	-0.0240376	-0.0278539	-0.02628		470.5	-87.0446	-85.0194	-83.3772	-85.3727				470.5	-11.8905	-9.008	-7.03849	-6.66207
471	-0.0242272	-0.0238599	-0.0280274	-0.0264166		471	-87.0482	-85.0317	-83.4027	-85.4049				471	-11.9092	-9.02397	-7.05194	-6.679
471.5	-0.0245801	-0.0236138	-0.0280346	-0.0264933		471.5	-87.0974	-85.0463	-83.4277	-85.4301				471.5	-11.9273	-9.04158	-7.06441	-6.69437
472	-0.0248004	-0.0233118	-0.0278474	-0.0264892		472	-87.1434	-85.0883	-83.469	-85.4577				472	-11.9461	-9.0612	-7.07158	-6.70682
472.5	-0.0248707	-0.0229669	-0.0274638	-0.0263915		472.5	-87.183	-85.1339	-83.5258	-85.4932				472.5	-11.9666	-9.08776	-7.09205	-6.72305
473	-0.0247885	-0.0225919	-0.0269127	-0.0261977		473	-87.2159	-85.161	-83.5326	-85.5142				473	-11.9819	-9.10096	-7.0995	-6.73375
473.5	-0.0245683	-0.0222014	-0.0262425	-0.0259151		473.5	-87.2131	-85.1629	-83.5427	-85.5153				473.5	-11.9996	-9.12583	-7.11735	-6.75511
474	-0.0242367	-0.0218077	-0.025514	-0.0255607		474	-87.2411	-85.1884	-83.564	-85.5366				474	-12.0189	-9.14379	-7.12743	-6.765
474.5	-0.0238293	-0.0214236	-0.0247915	-0.0251575		474.5	-87.2665	-85.1886	-83.6034	-85.563				474.5	-12.0397	-9.16401	-7.13835	-6.78156
475	-0.0233822	-0.0210621	-0.0241221	-0.024734		475	-87.2939	-85.2272	-83.6306	-85.5992				475	-12.0546	-9.18242	-7.15144	-6.79455
475.5	-0.0229304	-0.0207379	-0.023549	-0.0243184		475.5	-87.2961	-85.2435	-83.632	-85.6003				475.5	-12.0748	-9.20354	-7.1661	-6.81487
476	-0.0225056	-0.0204642	-0.0230902	-0.0239411		476	-87.3299	-85.2731	-83.6417	-85.6292				476	-12.0911	-9.21965	-7.17873	-6.82377
476.5	-0.0221329	-0.0202538	-0.0227522	-0.0236247		476.5	-87.3609	-85.299	-83.6602	-85.6492				476.5	-12.1134	-9.24536	-7.19569	-6.84274
477	-0.0218307	-0.0201183	-0.0225282	-0.0233848		477	-87.3765	-85.3185	-83.6904	-85.6573				477	-12.1233	-9.26494	-7.20476	-6.85529
477.5	-0.0216041	-0.0200651	-0.0224073	-0.0232293		477.5	-87.4033	-85.3251	-83.7317	-85.6708				477.5	-12.1466	-9.28392	-7.21652	-6.8738
478	-0.0214516	-0.0200954	-0.0223768	-0.0231568		478	-87.3784	-85.3255	-83.7308	-85.6713				478	-12.1623	-9.30032	-7.23317	-6.88507
478.5	-0.0213632	-0.0202032	-0.0224244	-0.0231578		478.5	-87.4307	-85.3518	-83.7542	-85.7042				478.5	-12.1819	-9.32109	-7.24413	-6.90206
479	-0.0213239	-0.0203756	-0.0225363	-0.0232158		479	-87.4569	-85.3804	-83.7793	-85.7205				479	-12.1979	-9.33721	-7.25901	-6.91959
479.5	-0.021315	-0.020592	-0.0226964	-0.0233102		479.5	-87.4654	-85.3801	-83.7815	-85.7172				479.5	-12.2072	-9.35411	-7.26644	-6.92995
480	-0.0213165	-0.0208277	-0.0228854	-0.02342		480	-87.4862	-85.4071	-83.8052	-85.7537				480	-12.2367	-9.37674	-7.28224	-6.95209
480.5	-0.0213093	-0.0210547	-0.0230811	-0.0235253		480.5	-87.5116	-85.4336	-83.8308	-85.7838				480.5	-12.2501	-9.40164	-7.29819	-6.9693
481	-0.0212769	-0.0212477	-0.0232619	-0.0236101		481	-87.5394	-85.4591	-83.8575	-85.8068				481	-12.2651	-9.41841	-7.30406	-6.98189
481.5	-0.0212067	-0.0213848	-0.0234083	-0.0236633		481.5	-87.5662	-85.4856	-83.8817	-85.8282				481.5	-12.2886	-9.43901	-7.32114	-6.99767
482	-0.0210907	-0.0214498	-0.023501	-0.0236778		482	-87.5918	-85.5117	-83.9058	-85.8497				482	-12.3091	-9.45388	-7.33474	-7.01708
482.5	-0.0209253	-0.0214327	-0.0235213	-0.0236502		482.5	-87.5946	-85.5384	-83.9299	-85.8495				482.5	-12.3293	-9.47618	-7.35204	-7.03693
483	-0.0207101	-0.0213304	-0.0234482	-0.0235801		483	-87.6157	-85.56	-83.9493	-85.8708				483	-12.343	-9.49513	-7.364	-7.05191
483.5	-0.0204477	-0.0211457	-0.0232603	-0.0234687		483.5	-87.6163	-85.5658	-83.9436	-85.8825				483.5	-12.3626	-9.51439	-7.37624	-7.0678
484	-0.0201423	-0.0208867	-0.0229377	-0.0233175		484	-87.6429	-85.5908	-83.9824	-85.9112				484	-12.3804	-9.52817	-7.38116	-7.08194
484.5	-0.0198003	-0.0205628	-0.0224705	-0.0231297		484.5	-87.6701	-85.6067	-84.0018	-85.9269				484.5	-12.3962	-9.54595	-7.39915	-7.09821
485	-0.0194315	-0.0201915	-0.0218729	-0.0229079		485	-87.6963	-85.6176	-84.0202	-85.9449				485	-12.4207	-9.57396	-7.4165	-7.11835
485.5	-0.0190483	-0.0197896	-0.0211804	-0.0226585		485.5	-87.7253	-85.6451	-84.0588	-85.9717				485.5	-12.4364	-9.5885	-7.42939	-7.13029
486	-0.018665	-0.0193772	-0.0204608	-0.0223897		486	-87.7513	-85.6866	-84.0829	-86.0055				486	-12.4586	-9.60324	-7.44028	-7.14779
486.5	-0.0182975	-0.0189802	-0.0197947	-0.0221119		486.5	-87.7779	-85.6977	-84.1113	-86.0216				486.5	-12.4731	-9.6246	-7.45541	-7.16571
487	-0.0179637	-0.0186162	-0.0192624	-0.0218382		487	-87.7775	-85.7296	-84.1113	-86.0287				487	-12.4977	-9.64919	-7.46885	-7.18553
487.5	-0.0176772	-0.0183086	-0.0189247	-0.0215812		487.5	-87.7775	-85.7296	-84.0861	-86.0317				487.5	-12.519	-9.66663	-7.48395	-7.20351
488	-0.0174522	-0.0180708	-0.0188054	-0.0213535		488	-87.8043	-85.729	-84.1109	-86.0537				488	-12.5363	-9.68572	-7.50262	-7.224
488.5	-0.0172959	-0.0179113	-0.0188893	-0.021166		488.5	-87.8156	-85.7561	-84.1358	-86.0749				488.5	-12.558	-9.7042	-7.51188	-7.237
489	-0.0172123	-0.0178305	-0.0191266	-0.0210274		489	-87.8558	-85.7826	-84.1597	-86.0974				489	-12.5796	-9.72763	-7.52564	-7.25598
489.5	-0.0171992	-0.0178199	-0.0194472	-0.02094		489.5	-87.842	-85.7738	-84.1616	-86.0976				489.5	-12.599	-9.74365	-7.54074	-7.26845
490	-0.0172492	-0.0178655	-0.0197779	-0.0209031		490	-87.856	-85.8001	-84.192	-86.1207				490	-12.6142	-9.75781	-7.54949	-7.28101
490.5	-0.017351	-0.0179497	-0.0200584	-0.0209113		490.5	-87.8826	-85.8136	-84.2152	-86.1332				490.5	-12.6387	-9.7868	-7.56509	-7.30496
491	-0.0174893	-0.0180549	-0.0202491	-0.0209562		491	-87.9088	-85.8492	-84.2381	-86.142				491	-12.6599	-9.80488	-7.57825	-7.32257
491.5	-0.0176479	-0.0181658	-0.0203328	-0.0210271		491.5	-87.9088	-85.8652	-84.2659	-86.1642				491.5	-12.6793	-9.82617	-7.59277	-7.34202
492	-0.0178111	-0.0182718	-0.0203136	-0.0211125		492	-87.9092	-85.8656	-84.2643	-86.1713				492	-12.7042	-9.84187	-7.60931	-7.35658
492.5	-0.0179639	-0.0183684	-0.0202096	-0.0212025		492.5	-87.9374	-85.892	-84.285	-86.1846				492.5	-12.7206	-9.85894	-7.62388	-7.3732
493	-0.0180965	-0.0184567	-0.0200482	-0.021289		493	-87.9636	-85.9189	-84.3158	-86.2068				493	-12.7449	-9.8809	-7.63489	-7.39524
493.5	-0.0182	-0.0185416	-0.0198607	-0.0213671		493.5	-87.99	-85.9446	-84.3384	-86.255				493.5	-12.7679	-9.89856	-7.64953	-7.41587
494	-0.0182697	-0.0186291	-0.0196799	-0.0214338		494	-88.0162	-85.9647	-84.355	-86.2671				494	-12.7961	-9.92066	-7.66027	-7.43455
494.5	-0.0183042	-0.0187228	-0.0195342	-0.0214878		494.5	-88.0294	-85.9583	-84.3504	-86.2638				494.5	-12.8224	-9.9523	-7.68117	-7.46015
495	-0.0183041	-0.0188212	-0.0194451	-0.0215291		495	-88.0554	-85.9775	-84.3725	-86.2833				495	-12.8399	-9.97168	-7.68848	-7.47641
495.5	-0.0182723	-0.0189177	-0.0194231	-0.0215569		495.5	-88.0422	-85.998	-84.3886	-86.2981				495.5	-12.8653	-9.98726	-7.70311	-7.49817
496	-0.0182131	-0.0189996	-0.0194674	-0.0215691		496	-88.0809	-86.0239	-84.4129	-86.3188				496	-12.8842	-10.0048	-7.71764	-7.51578
496.5	-0.018131	-0.0190518	-0.0195669	-0.0215625		496.5	-88.0881	-86.0157	-84.4115	-86.3198				496.5	-12.898	-10.0243	-7.73024	-7.53164
497	-0.0180322	-0.0190585	-0.0197027	-0.0215331		497	-88.0943	-86.0395	-84.4391	-86.3421				497	-12.924	-10.048	-7.74413	-7.55176
497.5	-0.0179249	-0.0190072	-0.0198545	-0.021477		497.5	-88.1213	-86.0747	-84.4611	-86.3635				497.5	-12.9437	-10.0674	-7.76282	-7.57206
498	-0.0178172	-0.0188922	-0.0200059	-0.0213923		498	-88.1733	-86.1199	-84.4856	-86.4075				498	-12.9674	-10.0877	-7.77383	-7.59122
498.5	-0.0177198	-0.0187153	-0.0201456	-0.0212792		498.5	-88.1992	-86.1614	-84.5099	-86.4274				498.5	-12.9798	-10.1108	-7.79273	-7.61307
499	-0.0176418	-0.0184867	-0.0202669	-0.0211401		499	-88.1854	-86.1604	-84.5104	-86.4273				499	-12.9999	-10.1271	-7.80028	-7.62683
499.5	-0.0175913	-0.0182214	-0.0203656	-0.020981		499.5	-88.2001	-86.1678	-84.5381	-86.4485				499.5	-13.03	-10.1512	-7.82144	-7.65422
500	-0.0175721	-0.0179381	-0.0204338	-0.0208084		500	-88.2007	-86.1579	-84.5518	-86.4474				500	-13.0347	-10.1646	-7.83161	-7.6679
500.5	-0.0175845	-0.0176563	-0.0204587	-0.0206312		500.5	-88.2263	-86.1682	-84.5643	-86.4703				500.5	-13.0559	-10.1913	-7.84383	-7.6895
501	-0.0176232	-0.0173929	-0.0204238	-0.0204578		501	-88.252	-86.1949	-84.5784	-86.4913				501	-13.0762	-10.2165	-7.86238	-7.7103
501.5	-0.0176783	-0.0171613	-0.0203134	-0.0202984		501.5	-88.2714	-86.2138	-84.5893	-86.5134				501.5	-13.0959	-10.2316	-7.87619	-7.72609
502	-0.0177364	-0.0169702	-0.0201206	-0.0201609		502	-88.305	-86.2478	-84.6363	-86.5136				502	-13.114	-10.2535	-7.89168	-7.74441
502.5	-0.0177813	-0.0168235	-0.019853	-0.0200536		502.5	-88.3052	-86.2648	-84.6656	-86.5423				502.5	-13.1346	-10.2761	-7.90697	-7.76286
503	-0.0177973	-0.0167218	-0.0195341	-0.0199824		503	-88.3054	-86.2658	-84.6672	-86.5508				503	-13.1563	-10.3017	-7.9264	-7.78632
503.5	-0.0177701	-0.0166621	-0.0191977	-0.0199511		503.5	-88.3316	-86.295	-84.6913	-86.5587				503.5	-13.1747	-10.3213	-7.93211	-7.80266
504	-0.0176898	-0.0166392	-0.0188814	-0.0199595		504	-88.3602	-86.3215	-84.7156	-86.5799				504	-13.1912	-10.3441	-7.94784	-7.82095
504.5	-0.017551	-0.0166447	-0.0186184	-0.020003		504.5	-88.3666	-86.3207	-84.6968	-86.5843				504.5	-13.2136	-10.3627	-7.95932	-7.8413
505	-0.0173545	-0.0166673	-0.0184232	-0.0200712		505	-88.3949	-86.3267	-84.7213	-86.6079				505	-13.2331	-10.3846	-7.97858	-7.85638
505.5	-0.0171065	-0.0166936	-0.0182925	-0.0201482		505.5	-88.4213	-86.3516	-84.7456	-86.6292				505.5	-13.251	-10.4031	-7.99729	-7.87769
506	-0.0168173	-0.0167082	-0.0182053	-0.0202133		506	-88.4277	-86.3438	-84.764	-86.6376				506	-13.2767	-10.4297	-8.01363	-7.90105
506.5	-0.0165003	-0.0166953	-0.0181275	-0.0202428		506.5	-88.4409	-86.3822	-84.7782	-86.6472				506.5	-13.2962	-10.4449	-8.02229	-7.91752
507	-0.0161712	-0.016641	-0.0180222	-0.0202132		507	-88.4672	-86.3982	-84.7888	-86.666				507	-13.3199	-10.4629	-8.03972	-7.93526
507.5	-0.0158442	-0.0165347	-0.0178591	-0.0201045		507.5	-88.467	-86.4143	-84.8081	-86.6824				507.5	-13.3302	-10.4879	-8.04971	-7.95025
508	-0.0155351	-0.0163713	-0.0176231	-0.0199043		508	-88.474	-86.4323	-84.8179	-86.7085				508	-13.3607	-10.5091	-8.06587	-7.9703
508.5	-0.0152585	-0.0161527	-0.0173176	-0.0196106		508.5	-88.5002	-86.4537	-84.8407	-86.7383				508.5	-13.3743	-10.5314	-8.08272	-7.9936
509	-0.0150262	-0.015889	-0.0169668	-0.019231		509	-88.5198	-86.4825	-84.8595	-86.755				509	-13.402	-10.5603	-8.1001	-8.01712
509.5	-0.0148496	-0.0155964	-0.0166133	-0.0187858		509.5	-88.5462	-86.4977	-84.8845	-86.7745				509.5	-13.4152	-10.5692	-8.10955	-8.0321
510	-0.014738	-0.0152969	-0.0163079	-0.0183064		510	-88.546	-86.5068	-84.9125	-86.7753				510	-13.4374	-10.5938	-8.12239	-8.05175
510.5	-0.0146976	-0.0150172	-0.0161011	-0.0178271		510.5	-88.5715	-86.5148	-84.9027	-86.7922				510.5	-13.4592	-10.6146	-8.13741	-8.07218
511	-0.0147308	-0.0147834	-0.0160311	-0.0173892		511	-88.5546	-86.532	-84.9109	-86.7973				511	-13.4781	-10.6355	-8.15321	-8.0899
511.5	-0.0148339	-0.0146204	-0.016115	-0.0170236		511.5	-88.5874	-86.5431	-84.9297	-86.8193				511.5	-13.4984	-10.6565	-8.16663	-8.11052
512	-0.0149964	-0.0145451	-0.0163441	-0.016755		512	-88.5998	-86.5836	-84.9332	-86.8402				512	-13.5186	-10.6783	-8.17831	-8.13079
512.5	-0.0151989	-0.0145642	-0.0166823	-0.0165947		512.5	-88.6033	-86.5627	-84.9441	-86.8402				512.5	-13.5417	-10.6972	-8.19361	-8.15329
513	-0.0154153	-0.0146728	-0.0170707	-0.0165407		513	-88.6148	-86.5894	-84.9695	-86.8391				513	-13.5635	-10.718	-8.20652	-8.17469
513.5	-0.0156151	-0.0148562	-0.0174385	-0.0165773		513.5	-88.6357	-86.5616	-84.9779	-86.8387				513.5	-13.5891	-10.7434	-8.22123	-8.19805
514	-0.0157652	-0.01509	-0.0177106	-0.016679		514	-88.6359	-86.5838	-85.0068	-86.8614				514	-13.6036	-10.7631	-8.23761	-8.21494
514.5	-0.0158369	-0.0153454	-0.0178258	-0.0168129		514.5	-88.6618	-86.6175	-85.0111	-86.8651				514.5	-13.622	-10.7783	-8.25205	-8.23684
515	-0.0158087	-0.0155897	-0.0177457	-0.0169472		515	-88.688	-86.6418	-85.0357	-86.8991				515	-13.6498	-10.8086	-8.27135	-8.25971
515.5	-0.0156721	-0.0157912	-0.0174638	-0.0170544		515.5	-88.7169	-86.671	-85.0629	-86.9238				515.5	-13.6734	-10.8267	-8.28465	-8.28108
516	-0.0154305	-0.0159272	-0.0170055	-0.0171146		516	-88.7433	-86.6691	-85.0857	-86.9313				516	-13.6885	-10.8532	-8.29918	-8.30493
516.5	-0.015104	-0.0159803	-0.0164269	-0.0171181		516.5	-88.7461	-86.6956	-85.0954	-86.9583				516.5	-13.7149	-10.8742	-8.31975	-8.32507
517	-0.0147222	-0.0159423	-0.0157973	-0.0170649		517	-88.7697	-86.7238	-85.1084	-86.9678				517	-13.7367	-10.9036	-8.33469	-8.34989
517.5	-0.0143199	-0.0158126	-0.0151926	-0.0169633		517.5	-88.7694	-86.7018	-85.1104	-86.9686				517.5	-13.7545	-10.9184	-8.344	-8.36782
518	-0.0139356	-0.0155973	-0.0146776	-0.0168269		518	-88.7956	-86.7407	-85.1341	-86.9881				518	-13.7758	-10.9363	-8.35585	-8.38695
518.5	-0.0136031	-0.0153061	-0.0142958	-0.0166724		518.5	-88.8002	-86.745	-85.1363	-86.9868				518.5	-13.7982	-10.9648	-8.37527	-8.41457
519	-0.0133471	-0.0149534	-0.014071	-0.0165165		519	-88.8065	-86.7758	-85.1359	-87.0064				519	-13.8151	-10.9832	-8.38867	-8.43199
519.5	-0.0131794	-0.0145523	-0.0139979	-0.0163731		519.5	-88.8222	-86.7972	-85.1584	-87.0369				519.5	-13.8348	-10.9985	-8.40242	-8.4514
520	-0.0131009	-0.0141196	-0.0140532	-0.0162528		520	-88.8232	-86.8013	-85.1827	-87.0561				520	-13.8552	-11.0206	-8.42045	-8.47429
520.5	-0.0131019	-0.0136745	-0.0142024	-0.0161614		520.5	-88.8082	-86.8003	-85.1822	-87.035				520.5	-13.8778	-11.0465	-8.43263	-8.49758
521	-0.0131659	-0.0132362	-0.0144076	-0.0161014		521	-88.8251	-86.8276	-85.1806	-87.0559				521	-13.8949	-11.0664	-8.44434	-8.51782
521.5	-0.0132739	-0.0128286	-0.0146311	-0.0160715		521.5	-88.8731	-86.8255	-85.2057	-87.0778				521.5	-13.9261	-11.0974	-8.46623	-8.54304
522	-0.0134074	-0.012472	-0.0148427	-0.0160686		522	-88.9045	-86.8537	-85.2307	-87.0778				522	-13.9429	-11.1177	-8.47679	-8.56098
522.5	-0.013554	-0.0121884	-0.0150201	-0.0160884		522.5	-88.903	-86.8792	-85.2552	-87.0985				522.5	-13.9659	-11.1418	-8.49315	-8.58508
523	-0.0137057	-0.0119983	-0.0151545	-0.016127		523	-88.903	-86.8562	-85.2368	-87.0985				523	-13.9898	-11.1635	-8.51006	-8.60928
523.5	-0.0138596	-0.0119156	-0.0152501	-0.0161809		523.5	-88.9309	-86.8802	-85.2548	-87.1202				523.5	-14.0143	-11.1843	-8.52402	-8.62988
524	-0.0140165	-0.0119487	-0.0153234	-0.0162476		524	-88.9294	-86.8802	-85.2782	-87.1414				524	-14.0309	-11.2118	-8.54302	-8.64949
524.5	-0.0141768	-0.0120956	-0.0153992	-0.0163245		524.5	-88.9556	-86.9061	-85.3032	-87.1628				524.5	-14.0551	-11.228	-8.55183	-8.66656
525	-0.0143386	-0.0123449	-0.0155033	-0.0164084		525	-88.983	-86.9055	-85.3282	-87.1671				525	-14.0785	-11.2601	-8.57271	-8.69195
525.5	-0.0144961	-0.0126735	-0.0156523	-0.0164938		525.5	-88.9548	-86.9063	-85.3268	-87.1614				525.5	-14.0984	-11.2867	-8.5881	-8.71851
526	-0.0146385	-0.0130495	-0.0158464	-0.0165735		526	-88.9704	-86.9098	-85.3059	-87.169				526	-14.114	-11.3109	-8.60585	-8.74098
526.5	-0.0147508	-0.0134367	-0.0160646	-0.0166376		526.5	-88.9912	-86.9324	-85.3257	-87.1829				526.5	-14.1372	-11.3289	-8.61694	-8.7599
527	-0.0148176	-0.0137999	-0.0162651	-0.016675		527	-89.017	-86.9328	-85.3554	-87.2054				527	-14.1591	-11.3553	-8.6363	-8.78075
527.5	-0.0148253	-0.0141084	-0.0163961	-0.016676		527.5	-89.0323	-86.9589	-85.3777	-87.2263				527.5	-14.1819	-11.3812	-8.65177	-8.80629
528	-0.0147667	-0.0143421	-0.0164077	-0.0166342		528	-89.0434	-86.9912	-85.3795	-87.2453				528	-14.2011	-11.4057	-8.66737	-8.82598
528.5	-0.0146435	-0.0144916	-0.0162671	-0.016549		528.5	-89.0692	-87.0206	-85.4016	-87.2467				528.5	-14.2254	-11.4321	-8.68959	-8.85032
529	-0.0144656	-0.0145624	-0.0159691	-0.016426		529	-89.0968	-87.0206	-85.4264	-87.2689				529	-14.2445	-11.4572	-8.7024	-8.87282
529.5	-0.0142521	-0.0145699	-0.015541	-0.0162768		529.5	-89.096	-87.0465	-85.4522	-87.2912				529.5	-14.2646	-11.4773	-8.72151	-8.89382
530	-0.014027	-0.0145368	-0.0150341	-0.0161189		530	-89.1244	-87.0726	-85.4761	-87.3129				530	-14.2855	-11.4964	-8.731	-8.91317
530.5	-0.013815	-0.0144874	-0.0145211	-0.0159695		530.5	-89.1514	-87.1006	-85.4764	-87.3161				530.5	-14.3033	-11.519	-8.74655	-8.93751
531	-0.013638	-0.014442	-0.0140705	-0.0158443		531	-89.124	-87.0734	-85.4766	-87.3134				531	-14.3314	-11.5541	-8.76902	-8.96165
531.5	-0.0135094	-0.0144119	-0.0137327	-0.0157536		531.5	-89.1442	-87.0736	-85.5004	-87.3154				531.5	-14.3485	-11.579	-8.78235	-8.98284
532	-0.0134335	-0.014398	-0.0135346	-0.0156989		532	-89.1395	-87.0847	-85.4864	-87.3404				532	-14.3815	-11.6057	-8.80184	-9.01137
532.5	-0.0134053	-0.0143905	-0.0134702	-0.0156737		532.5	-89.1506	-87.102	-85.5004	-87.3576				532.5	-14.3946	-11.6285	-8.81528	-9.02728
533	-0.0134123	-0.0143716	-0.0135086	-0.015664		533	-89.1737	-87.1238	-85.5248	-87.356				533	-14.4151	-11.6513	-8.82696	-9.05447
533.5	-0.0134375	-0.0143194	-0.0136011	-0.015652		533.5	-89.2005	-87.1392	-85.5363	-87.3786				533.5	-14.4335	-11.6719	-8.84674	-9.07343
534	-0.0134632	-0.0142137	-0.013694	-0.0156193		534	-89.2285	-87.1735	-85.5489	-87.3869				534	-14.46	-11.6973	-8.86333	-9.09774
534.5	-0.0134746	-0.0140402	-0.0137416	-0.0155514		534.5	-89.2316	-87.1955	-85.565	-87.4138				534.5	-14.4803	-11.7149	-8.87284	-9.11742
535	-0.0134626	-0.0137938	-0.013716	-0.0154398		535	-89.2316	-87.1789	-85.5761	-87.4019				535	-14.5034	-11.7411	-8.89066	-9.14463
535.5	-0.0134239	-0.013482	-0.0136122	-0.0152853		535.5	-89.258	-87.2072	-85.5998	-87.4408				535.5	-14.5213	-11.7626	-8.90227	-9.1654
536	-0.0133615	-0.0131216	-0.0134468	-0.0150961		536	-89.2584	-87.2052	-85.5973	-87.4633				536	-14.5389	-11.7848	-8.91754	-9.18772
536.5	-0.0132823	-0.0127382	-0.0132525	-0.0148889		536.5	-89.284	-87.2401	-85.6232	-87.4657				536.5	-14.5569	-11.8061	-8.93602	-9.2107
537	-0.0131951	-0.0123623	-0.013068	-0.014682		537	-89.2834	-87.2619	-85.6477	-87.4658				537	-14.5753	-11.8289	-8.9511	-9.23657
537.5	-0.0131096	-0.012024	-0.0129265	-0.0144963		537.5	-89.2889	-87.2597	-85.6232	-87.4644				537.5	-14.6044	-11.8545	-8.96817	-9.26158
538	-0.0130336	-0.0117497	-0.0128491	-0.0143491		538	-89.313	-87.2586	-85.6504	-87.4869				538	-14.6206	-11.8837	-8.98772	-9.28646
538.5	-0.0129728	-0.0115579	-0.0128415	-0.0142528		538.5	-89.3106	-87.2603	-85.6498	-87.488				538.5	-14.6391	-11.9008	-9.00172	-9.30917
539	-0.0129311	-0.0114573	-0.0128959	-0.0142145		539	-89.3368	-87.2866	-85.652	-87.5097				539	-14.6612	-11.9373	-9.01963	-9.33698
539.5	-0.0129096	-0.0114457	-0.0129984	-0.0142344		539.5	-89.3392	-87.2864	-85.6757	-87.5273				539.5	-14.6787	-11.953	-9.02984	-9.35636
540	-0.0129076	-0.0115097	-0.0131352	-0.0143074		540	-89.3619	-87.2845	-85.6998	-87.5298				540	-14.6954	-11.9747	-9.04365	-9.37747
540.5	-0.0129221	-0.0116282	-0.0132965	-0.0144239		540.5	-89.3893	-87.3203	-85.725	-87.5509				540.5	-14.7167	-12.0013	-9.06128	-9.40203
541	-0.0129482	-0.011774	-0.0134756	-0.014572		541	-89.3908	-87.3119	-85.7139	-87.5292				541	-14.7336	-12.0268	-9.07445	-9.42375
541.5	-0.0129792	-0.0119196	-0.0136659	-0.0147382		541.5	-89.393	-87.3392	-85.7241	-87.5504				541.5	-14.7518	-12.0482	-9.09093	-9.4476
542	-0.013007	-0.0120386	-0.0138529	-0.0149086		542	-89.4157	-87.3417	-85.7488	-87.5721				542	-14.775	-12.0763	-9.10886	-9.47177
542.5	-0.0130231	-0.0121107	-0.0140132	-0.0150706		542.5	-89.4138	-87.3649	-85.748	-87.5931				542.5	-14.7977	-12.1021	-9.13117	-9.49884
543	-0.0130202	-0.0121237	-0.0141188	-0.0152131		543	-89.42	-87.3526	-85.7479	-87.5933				543	-14.8174	-12.1274	-9.14451	-9.52706
543.5	-0.0129933	-0.0120753	-0.0141413	-0.015327		543.5	-89.4417	-87.3867	-85.7723	-87.6159				543.5	-14.8397	-12.1582	-9.16304	-9.55104
544	-0.0129415	-0.0119731	-0.0140652	-0.0154065		544	-89.4666	-87.4175	-85.7961	-87.6145				544	-14.8603	-12.1813	-9.17657	-9.5736
544.5	-0.012868	-0.0118334	-0.0138944	-0.0154485		544.5	-89.5099	-87.4346	-85.808	-87.6477				544.5	-14.8846	-12.2006	-9.19336	-9.59477
545	-0.0127811	-0.0116781	-0.0136572	-0.0154531		545	-89.5076	-87.4578	-85.8459	-87.6686				545	-14.9008	-12.2286	-9.21342	-9.61666
545.5	-0.0126903	-0.011531	-0.0134012	-0.0154231		545.5	-89.5114	-87.435	-85.8373	-87.6505				545.5	-14.9296	-12.2527	-9.23475	-9.64323
546	-0.0126073	-0.0114131	-0.0131795	-0.0153639		546	-89.5093	-87.4313	-85.8368	-87.6625				546	-14.9462	-12.278	-9.24819	-9.66291
546.5	-0.0125404	-0.01134	-0.0130384	-0.0152824		546.5	-89.5361	-87.4405	-85.8461	-87.6698				546.5	-14.9654	-12.3003	-9.2693	-9.68908
547	-0.0124939	-0.0113197	-0.0129992	-0.0151866		547	-89.5359	-87.4576	-85.8609	-87.692				547	-14.985	-12.3274	-9.28443	-9.71369
547.5	-0.0124667	-0.0113522	-0.0130522	-0.0150842		547.5	-89.5548	-87.4837	-85.8855	-87.7142				547.5	-15.0068	-12.3572	-9.30458	-9.74056
548	-0.012452	-0.0114296	-0.0131571	-0.014982		548	-89.5616	-87.4833	-85.8848	-87.7336				548	-15.0201	-12.3758	-9.31942	-9.76113
548.5	-0.0124398	-0.0115392	-0.0132539	-0.0148839		548.5	-89.5482	-87.4845	-85.8839	-87.7351				548.5	-15.0408	-12.3988	-9.33023	-9.78115
549	-0.0124183	-0.0116653	-0.0132785	-0.0147912		549	-89.5884	-87.5104	-85.8855	-87.7351				549	-15.0699	-12.433	-9.35365	-9.81437
549.5	-0.0123769	-0.0117917	-0.013183	-0.0147016		549.5	-89.607	-87.5372	-85.9116	-87.7351				549.5	-15.0894	-12.4528	-9.3699	-9.83443
550	-0.0123089	-0.0119042	-0.0129494	-0.0146099		550	-89.619	-87.5367	-85.9464	-87.7638				550	-15.1142	-12.4826	-9.39058	-9.85793
550.5	-0.0122112	-0.0119902	-0.0125919	-0.014509		550.5	-89.6462	-87.5367	-85.9905	-87.7813				550.5	-15.1247	-12.502	-9.40163	-9.88177
551	-0.0120854	-0.0120401	-0.0121545	-0.0143912		551	-89.6629	-87.5511	-85.9809	-87.8006				551	-15.1508	-12.5312	-9.42081	-9.91228
551.5	-0.0119372	-0.0120471	-0.0116926	-0.0142499		551.5	-89.6455	-87.5632	-85.9657	-87.8053				551.5	-15.1657	-12.5564	-9.43467	-9.93491
552	-0.0117734	-0.0120074	-0.0112595	-0.0140809		552	-89.6453	-87.5894	-85.9643	-87.8242				552	-15.1945	-12.5907	-9.45351	-9.9606
552.5	-0.0116019	-0.0119203	-0.0108953	-0.0138834		552.5	-89.6709	-87.5894	-85.99	-87.8383				552.5	-15.2119	-12.6135	-9.46938	-9.98639
553	-0.0114306	-0.011788	-0.0106152	-0.0136613		553	-89.6719	-87.6048	-85.9804	-87.8259				553	-15.2257	-12.6341	-9.48285	-10.0076
553.5	-0.0112663	-0.0116157	-0.0104163	-0.0134241		553.5	-89.6983	-87.6179	-86.0125	-87.8386				553.5	-15.2512	-12.6629	-9.50146	-10.0329
554	-0.0111146	-0.0114126	-0.0102837	-0.0131841		554	-89.6977	-87.6179	-86.0141	-87.8536				554	-15.2702	-12.6897	-9.52114	-10.0564
554.5	-0.0109811	-0.0111903	-0.0102002	-0.0129564		554.5	-89.7243	-87.6465	-86.038	-87.8688				554.5	-15.2911	-12.7105	-9.53648	-10.0842
555	-0.0108706	-0.0109628	-0.0101554	-0.0127562		555	-89.7282	-87.6728	-86.0371	-87.8929				555	-15.3165	-12.7383	-9.55443	-10.1121
555.5	-0.0107877	-0.0107447	-0.0101478	-0.0125969		555.5	-89.7237	-87.6728	-86.0384	-87.8894				555.5	-15.3386	-12.7682	-9.57405	-10.1422
556	-0.010737	-0.0105498	-0.0101836	-0.0124888		556	-89.7505	-87.6728	-86.0382	-87.8892				556	-15.3606	-12.7978	-9.58922	-10.1644
556.5	-0.0107213	-0.0103891	-0.0102731	-0.0124371		556.5	-89.7503	-87.6843	-86.0534	-87.902				556.5	-15.3853	-12.8263	-9.60577	-10.1972
557	-0.0107412	-0.0102707	-0.0104241	-0.01244		557	-89.7783	-87.6948	-86.0645	-87.9122				557	-15.4057	-12.8567	-9.6226	-10.2222
557.5	-0.0107939	-0.0101977	-0.0106397	-0.012489		557.5	-89.7791	-87.6993	-86.0889	-87.9306				557.5	-15.4312	-12.8783	-9.64485	-10.2466
558	-0.0108734	-0.0101696	-0.0109131	-0.0125703		558	-89.7839	-87.726	-86.0984	-87.9545				558	-15.4496	-12.9029	-9.65912	-10.2738
558.5	-0.0109713	-0.0101833	-0.0112266	-0.0126668		558.5	-89.7789	-87.6993	-86.0884	-87.932				558.5	-15.4697	-12.9366	-9.66834	-10.2955
559	-0.0110782	-0.010234	-0.0115576	-0.0127607		559	-89.8057	-87.7256	-86.0884	-87.9321				559	-15.4897	-12.9662	-9.68565	-10.323
559.5	-0.0111834	-0.0103168	-0.0118771	-0.0128359		559.5	-89.8053	-87.7519	-86.1125	-87.9515				559.5	-15.5186	-12.9898	-9.70384	-10.3547
560	-0.011279	-0.0104267	-0.0121606	-0.0128808		560	-89.8311	-87.7519	-86.1371	-87.9771				560	-15.542	-13.0201	-9.7227	-10.3807
560.5	-0.0113586	-0.0105601	-0.0123914	-0.0128906		560.5	-89.8383	-87.7509	-86.1421	-87.9851				560.5	-15.5559	-13.0507	-9.74153	-10.4032
561	-0.0114194	-0.0107141	-0.0125656	-0.0128676		561	-89.8375	-87.7577	-86.1425	-87.9818				561	-15.5784	-13.0737	-9.75574	-10.425
561.5	-0.0114619	-0.0108857	-0.0126906	-0.012821		561.5	-89.8643	-87.7846	-86.1663	-88.0048				561.5	-15.5911	-13.1034	-9.77283	-10.4548
562	-0.0114884	-0.011069	-0.012779	-0.0127648		562	-89.8841	-87.8048	-86.1852	-88.0191				562	-15.6154	-13.134	-9.7928	-10.4801
562.5	-0.0115019	-0.0112558	-0.0128432	-0.0127143		562.5	-89.8847	-87.7785	-86.1859	-88.0269				562.5	-15.6348	-13.1595	-9.81186	-10.5097
563	-0.0115047	-0.0114338	-0.0128858	-0.012683		563	-89.8841	-87.8044	-86.1852	-88.0442				563	-15.6545	-13.1853	-9.82526	-10.5359
563.5	-0.0114971	-0.0115871	-0.0128971	-0.0126797		563.5	-89.9106	-87.8224	-86.2093	-88.0433				563.5	-15.669	-13.2097	-9.83861	-10.5616
564	-0.0114769	-0.0116981	-0.012856	-0.0127054		564	-89.937	-87.8428	-86.2332	-88.065				564	-15.6891	-13.2326	-9.85595	-10.5831
564.5	-0.0114393	-0.0117489	-0.0127373	-0.0127528		564.5	-89.9164	-87.834	-86.2155	-88.0579				564.5	-15.7111	-13.2601	-9.86751	-10.6145
565	-0.0113781	-0.0117236	-0.0125213	-0.0128079		565	-89.9366	-87.859	-86.2334	-88.0634				565	-15.7333	-13.295	-9.89244	-10.639
565.5	-0.0112857	-0.0116119	-0.0122033	-0.0128528		565.5	-89.9447	-87.8572	-86.2575	-88.0639				565.5	-15.7464	-13.3226	-9.90338	-10.6645
566	-0.0111566	-0.0114127	-0.0118008	-0.0128699		566	-89.963	-87.8825	-86.2818	-88.0859				566	-15.7657	-13.3485	-9.91949	-10.6931
566.5	-0.0109872	-0.0111336	-0.0113514	-0.012846		566.5	-89.9892	-87.9121	-86.2943	-88.1088				566.5	-15.7856	-13.3747	-9.93664	-10.7164
567	-0.0107786	-0.010796	-0.0109058	-0.012776		567	-89.9894	-87.924	-86.3059	-88.1321				567	-15.8087	-13.4079	-9.95257	-10.747
567.5	-0.0105373	-0.0104282	-0.0105173	-0.0126653		567.5	-89.9884	-87.9116	-86.2886	-88.1365				567.5	-15.8241	-13.4332	-9.96345	-10.767
568	-0.0102745	-0.010066	-0.0102296	-0.012529		568	-90.015	-87.9384	-86.3059	-88.1541				568	-15.8479	-13.47	-9.9867	-10.806
568.5	-0.0100074	-0.00974795	-0.0100688	-0.0123902		568.5	-90.0397	-87.9622	-86.3059	-88.1547				568.5	-15.8681	-13.4973	-10.0086	-10.8299
569	-0.00975825	-0.00950946	-0.0100397	-0.0122749		569	-90.0158	-87.9386	-86.3061	-88.1528				569	-15.8877	-13.5211	-10.0214	-10.8527
569.5	-0.00955109	-0.00937821	-0.0101313	-0.0122086		569.5	-90.0418	-87.9651	-86.3302	-88.1701				569.5	-15.9134	-13.5534	-10.0443	-10.8885
570	-0.00941114	-0.00937141	-0.0103195	-0.0122104		570	-90.0681	-87.9649	-86.3543	-88.1784				570	-15.935	-13.5814	-10.0583	-10.92
570.5	-0.00935987	-0.00949156	-0.0105763	-0.01229		570.5	-90.069	-87.9918	-86.3614	-88.1957				570.5	-15.9539	-13.6095	-10.0771	-10.9445
571	-0.00941308	-0.00972584	-0.0108732	-0.0124455		571	-90.0679	-87.9645	-86.3543	-88.175				571	-15.9684	-13.6348	-10.0905	-10.9689
571.5	-0.00957731	-0.0100465	-0.0111825	-0.0126648		571.5	-90.0467	-87.9667	-86.3566	-88.1772				571.5	-15.9872	-13.6546	-10.1053	-10.9909
572	-0.00984881	-0.0104166	-0.0114841	-0.0129265		572	-90.0681	-87.9667	-86.3804	-88.1978				572	-16.0119	-13.6819	-10.1288	-11.0221
572.5	-0.0102119	-0.0107951	-0.011759	-0.0132046		572.5	-90.0683	-87.9912	-86.3804	-88.2187				572.5	-16.0307	-13.7057	-10.1508	-11.0488
573	-0.0106428	-0.011143	-0.0119953	-0.013471		573	-90.0939	-88.0173	-86.4066	-88.2427				573	-16.0511	-13.7345	-10.1581	-11.0765
573.5	-0.0111087	-0.0114249	-0.0121863	-0.0137007		573.5	-90.1222	-88.0442	-86.4307	-88.2625				573.5	-16.0695	-13.7555	-10.1736	-11.1
574	-0.0115738	-0.0116179	-0.0123306	-0.0138753		574	-90.0945	-88.0448	-86.4066	-88.2421				574	-16.0912	-13.7799	-10.1861	-11.1222
574.5	-0.0120004	-0.0117132	-0.0124313	-0.013982		574.5	-90.1203	-88.0611	-86.4309	-88.2635				574.5	-16.1185	-13.8072	-10.209	-11.1501
575	-0.0123553	-0.0117143	-0.0124937	-0.0140154		575	-90.1463	-88.0703	-86.455	-88.2677				575	-16.1441	-13.8435	-10.2306	-11.1805
575.5	-0.0126098	-0.0116378	-0.0125216	-0.0139764		575.5	-90.1471	-88.0975	-86.455	-88.3018				575.5	-16.1567	-13.8623	-10.2367	-11.2044
576	-0.0127452	-0.011507	-0.0125151	-0.0138705		576	-90.1725	-88.1195	-86.4791	-88.3057				576	-16.1831	-13.8927	-10.2511	-11.2309
576.5	-0.0127515	-0.0113476	-0.0124695	-0.0137071		576.5	-90.1875	-88.1123	-86.473	-88.3271				576.5	-16.2046	-13.9108	-10.2711	-11.259
577	-0.0126283	-0.0111831	-0.0123777	-0.0134958		577	-90.1997	-88.0983	-86.4791	-88.3139				577	-16.2353	-13.9431	-10.29	-11.286
577.5	-0.0123828	-0.0110319	-0.0122319	-0.0132474		577.5	-90.2227	-88.123	-86.5034	-88.3288				577.5	-16.2519	-13.9697	-10.3047	-11.3146
578	-0.0120278	-0.0109042	-0.0120298	-0.0129714		578	-90.2252	-88.1223	-86.5275	-88.3496				578	-16.2711	-13.9832	-10.3213	-11.3413
578.5	-0.0115841	-0.010802	-0.0117738	-0.0126762		578.5	-90.2528	-88.1497	-86.5275	-88.3719				578.5	-16.2875	-14.0111	-10.3409	-11.3673
579	-0.0110747	-0.0107189	-0.011476	-0.0123727		579	-90.2528	-88.1488	-86.5273	-88.3556				579	-16.3064	-14.0405	-10.3572	-11.3963
579.5	-0.0105269	-0.0106435	-0.0111571	-0.0120677		579.5	-90.252	-88.1495	-86.5516	-88.3653				579.5	-16.3321	-14.0661	-10.3779	-11.4225
580	-0.00997166	-0.0105618	-0.0108425	-0.0117698		580	-90.251	-88.1754	-86.5516	-88.3862				580	-16.3439	-14.0909	-10.3899	-11.4473
580.5	-0.00943662	-0.0104604	-0.0105587	-0.0114885		580.5	-90.2825	-88.178	-86.5757	-88.3925				580.5	-16.3651	-14.1167	-10.4092	-11.4778
581	-0.00894831	-0.0103289	-0.0103274	-0.0112298		581	-90.3089	-88.2044	-86.5757	-88.4131				581	-16.3776	-14.1446	-10.4217	-11.503
581.5	-0.00853468	-0.0101624	-0.0101568	-0.0110011		581.5	-90.3058	-88.2009	-86.5759	-88.4176				581.5	-16.3977	-14.172	-10.4412	-11.5356
582	-0.0082155	-0.00996142	-0.0100395	-0.0108061		582	-90.3073	-88.2292	-86.6	-88.4305				582	-16.4111	-14.1977	-10.4566	-11.5637
582.5	-0.00800551	-0.00973314	-0.00995192	-0.0106475		582.5	-90.2805	-88.2302	-86.5759	-88.4157				582.5	-16.4412	-14.23	-10.478	-11.5925
583	-0.00791183	-0.00949174	-0.00985909	-0.0105261		583	-90.3067	-88.2284	-86.6	-88.4211				583	-16.4506	-14.2518	-10.4914	-11.6144
583.5	-0.00793422	-0.00925414	-0.00972494	-0.0104407		583.5	-90.3122	-88.2568	-86.6239	-88.437				583.5	-16.4711	-14.2761	-10.5076	-11.6458
584	-0.00806734	-0.00904199	-0.00952524	-0.0103906		584	-90.3332	-88.2786	-86.6237	-88.4554				584	-16.4893	-14.313	-10.5242	-11.671
584.5	-0.00830108	-0.0088771	-0.00925459	-0.0103763		584.5	-90.3056	-88.2535	-86.6241	-88.4455				584.5	-16.5073	-14.3444	-10.5434	-11.6992
585	-0.00862459	-0.00878116	-0.00894026	-0.0104005		585	-90.3332	-88.2812	-86.6482	-88.458				585	-16.5293	-14.3674	-10.5622	-11.7285
585.5	-0.00902397	-0.00877114	-0.00863454	-0.0104683		585.5	-90.3495	-88.281	-86.6723	-88.4805				585.5	-16.5502	-14.3972	-10.5778	-11.7527
586	-0.00948324	-0.00885736	-0.00840811	-0.0105861		586	-90.358	-88.2993	-86.6723	-88.5				586	-16.5604	-14.4234	-10.5938	-11.7774
586.5	-0.00999113	-0.00904097	-0.0083352	-0.0107599		586.5	-90.371	-88.2933	-86.6787	-88.4896				586.5	-16.5788	-14.4485	-10.6101	-11.8012
587	-0.0105259	-0.00931329	-0.00847012	-0.0109911		587	-90.3871	-88.3044	-86.6723	-88.5008				587	-16.5999	-14.4791	-10.6277	-11.8329
587.5	-0.011063	-0.0096548	-0.008833	-0.0112771		587.5	-90.3875	-88.2816	-86.6725	-88.4981				587.5	-16.611	-14.5027	-10.6453	-11.8601
588	-0.011576	-0.0100379	-0.00939878	-0.0116066		588	-90.4103	-88.309	-86.6725	-88.5225				588	-16.6278	-14.5297	-10.6574	-11.8831
588.5	-0.0120292	-0.0104296	-0.0100997	-0.0119593		588.5	-90.3846	-88.309	-86.6723	-88.503				588.5	-16.6525	-14.5546	-10.6758	-11.9109
589	-0.0123905	-0.0107975	-0.010836	-0.0123109		589	-90.3866	-88.3359	-86.6723	-88.5173				589	-16.671	-14.5771	-10.6923	-11.9435
589.5	-0.0126319	-0.0111114	-0.0114907	-0.0126319		589.5	-90.4116	-88.3359	-86.6964	-88.5222				589.5	-16.6951	-14.6141	-10.7135	-11.9773
590	-0.012731	-0.0113504	-0.0119609	-0.0128965		590	-90.4384	-88.3363	-86.7207	-88.5431				590	-16.709	-14.6373	-10.7228	-12.0023
590.5	-0.0126798	-0.0115033	-0.0121723	-0.0130829		590.5	-90.4848	-88.3797	-86.7327	-88.571				590.5	-16.7284	-14.6674	-10.7405	-12.0311
591	-0.0124865	-0.0115711	-0.0121012	-0.0131793		591	-90.5114	-88.4152	-86.7691	-88.5856				591	-16.7495	-14.6946	-10.7584	-12.061
591.5	-0.012174	-0.0115645	-0.0117759	-0.0131826		591.5	-90.5128	-88.4237	-86.7811	-88.6003				591.5	-16.7646	-14.7136	-10.7721	-12.0873
592	-0.0117788	-0.0115008	-0.0112669	-0.0130999		592	-90.5169	-88.415	-86.7689	-88.6065				592	-16.7869	-14.7482	-10.7919	-12.1189
592.5	-0.0113434	-0.0114001	-0.0106699	-0.0129441		592.5	-90.5151	-88.415	-86.7932	-88.6069				592.5	-16.8059	-14.7717	-10.8068	-12.1488
593	-0.0109112	-0.011281	-0.0100824	-0.0127332		593	-90.5433	-88.4415	-86.8173	-88.6281				593	-16.8178	-14.7931	-10.8226	-12.1703
593.5	-0.0105205	-0.0111572	-0.0095836	-0.0124855		593.5	-90.5348	-88.428	-86.7932	-88.627				593.5	-16.838	-14.8238	-10.8391	-12.2045
594	-0.0101993	-0.0110369	-0.00922432	-0.0122171		594	-90.5431	-88.4415	-86.7932	-88.6308				594	-16.8593	-14.8571	-10.8602	-12.2356
594.5	-0.00996171	-0.0109225	-0.00901503	-0.0119438		594.5	-90.5439	-88.4407	-86.7932	-88.6273				594.5	-16.8758	-14.8812	-10.879	-12.2629
595	-0.00980834	-0.0108129	-0.00894035	-0.0116764		595	-90.5433	-88.4878	-86.8175	-88.6498				595	-16.8919	-14.9044	-10.8955	-12.2906
595.5	-0.00972782	-0.0107058	-0.00896635	-0.0114232		595.5	-90.5707	-88.4964	-86.8175	-88.6705				595.5	-16.9175	-14.937	-10.9204	-12.318
596	-0.00970123	-0.0106003	-0.0090561	-0.0111912		596	-90.5946	-88.4964	-86.8416	-88.6887				596	-16.9299	-14.9641	-10.9361	-12.3528
596.5	-0.00970578	-0.0104963	-0.00917967	-0.0109865		596.5	-90.5753	-88.5036	-86.8473	-88.6898				596.5	-16.9533	-14.9925	-10.953	-12.38
597	-0.00971875	-0.0103973	-0.00931926	-0.0108144		597	-90.5994	-88.5301	-86.8475	-88.6979				597	-16.9681	-15.0112	-10.9622	-12.4055
597.5	-0.00971996	-0.0103088	-0.00946669	-0.0106802		597.5	-90.6165	-88.5252	-86.8657	-88.7139				597.5	-16.983	-15.0414	-10.9832	-12.4379
598	-0.00969401	-0.010237	-0.00961789	-0.0105877		598	-90.6004	-88.5342	-86.8773	-88.7059				598	-17.0071	-15.0673	-11	-12.4662
598.5	-0.00963164	-0.0101883	-0.0097654	-0.0105384		598.5	-90.6235	-88.5281	-86.8657	-88.7043				598.5	-17.023	-15.0961	-11.0196	-12.4942
599	-0.00952981	-0.0101678	-0.00989433	-0.0105313		599	-90.6484	-88.555	-86.8898	-88.7133				599	-17.0411	-15.1238	-11.039	-12.5206
599.5	-0.0093913	-0.0101783	-0.00998255	-0.0105631		599.5	-90.6486	-88.5797	-86.8898	-88.7343				599.5	-17.0623	-15.1522	-11.0529	-12.5428
600	-0.00922522	-0.010221	-0.0100057	-0.0106289		600	-90.6501	-88.5532	-86.8898	-88.735				600	-17.0828	-15.1839	-11.074	-12.5604
600.5	-0.00904275	-0.0102947	-0.00994688	-0.0107239		600.5	-90.6466	-88.5813	-86.9141	-88.7373				600.5	-17.0998	-15.215	-11.093	-12.5802
601	-0.00886087	-0.0103971	-0.00980403	-0.0108427		601	-90.6746	-88.5883	-86.9387	-88.7559				601	-17.1214	-15.2322	-11.1133	-12.6023
601.5	-0.00869659	-0.0105239	-0.00959571	-0.0109794		601.5	-90.7012	-88.598	-86.9382	-88.7741				601.5	-17.1388	-15.2646	-11.1323	-12.6275
602	-0.00856596	-0.0106691	-0.00935741	-0.0111274		602	-90.701	-88.6354	-86.9627	-88.7771				602	-17.1595	-15.292	-11.1514	-12.6524
602.5	-0.00848217	-0.0108244	-0.00913564	-0.0112774		602.5	-90.7126	-88.6346	-86.975	-88.7995				602.5	-17.1817	-15.3186	-11.1685	-12.6827
603	-0.00845113	-0.0109781	-0.00897473	-0.0114192		603	-90.7062	-88.6572	-86.9625	-88.7955				603	-17.1946	-15.3455	-11.1831	-12.7073
603.5	-0.00847079	-0.0111148	-0.00890441	-0.011539		603.5	-90.7008	-88.6344	-86.9511	-88.7758				603.5	-17.2146	-15.3682	-11.1951	-12.7304
604	-0.00852955	-0.0112167	-0.00893311	-0.0116211		604	-90.729	-88.6346	-86.9623	-88.7983				604	-17.2378	-15.3986	-11.2175	-12.7605
604.5	-0.00860762	-0.0112652	-0.00904384	-0.0116494		604.5	-90.7272	-88.6611	-86.9871	-88.8194				604.5	-17.2578	-15.4096	-11.2398	-12.7904
605	-0.0086793	-0.0112425	-0.00919998	-0.0116095		605	-90.7082	-88.6677	-86.9761	-88.8247				605	-17.2778	-15.4348	-11.2564	-12.8192
605.5	-0.00871779	-0.0111358	-0.00935225	-0.0114919		605.5	-90.7336	-88.6831	-86.9927	-88.8448				605.5	-17.2891	-15.4613	-11.2689	-12.8453
606	-0.00869859	-0.01094	-0.00945099	-0.0112939		606	-90.7499	-88.7092	-86.9941	-88.8492				606	-17.3116	-15.4899	-11.2853	-12.8682
606.5	-0.00860504	-0.0106588	-0.00945629	-0.0110195		606.5	-90.7684	-88.7353	-87.0168	-88.8676				606.5	-17.3263	-15.5229	-11.3054	-12.902
607	-0.00843112	-0.0103056	-0.00934608	-0.0106837		607	-90.7791	-88.7416	-87.0193	-88.8811				607	-17.3479	-15.5575	-11.3316	-12.937
607.5	-0.00818504	-0.00990356	-0.00911959	-0.0103079		607.5	-90.8063	-88.7663	-87.0359	-88.8835				607.5	-17.3681	-15.582	-11.348	-12.9689
608	-0.00788563	-0.00948072	-0.0087972	-0.00991715		608	-90.7888	-88.74	-87.0346	-88.8706				608	-17.3824	-15.6073	-11.3657	-12.9904
608.5	-0.00756294	-0.00907223	-0.00841912	-0.00953984		608.5	-90.8061	-88.74	-87.0598	-88.8916				608.5	-17.3932	-15.6351	-11.3852	-13.012
609	-0.00725317	-0.00870966	-0.00803682	-0.00920216		609	-90.8276	-88.7667	-87.0603	-88.9048				609	-17.4085	-15.655	-11.3995	-13.0351
609.5	-0.00699138	-0.00842125	-0.00770746	-0.00892914		609.5	-90.8107	-88.7793	-87.0684	-88.9179				609.5	-17.4299	-15.6821	-11.4208	-13.0556
610	-0.0068068	-0.00822936	-0.00747784	-0.00873545		610	-90.8313	-88.7949	-87.0837	-88.9127				610	-17.4478	-15.7046	-11.4433	-13.0788
610.5	-0.00671983	-0.00814671	-0.00738098	-0.00863043		610.5	-90.8119	-88.7686	-87.0587	-88.9048				610.5	-17.4666	-15.7304	-11.4594	-13.1082
611	-0.00673836	-0.00817653	-0.00742433	-0.00861211		611	-90.8325	-88.7949	-87.0834	-88.9176				611	-17.4847	-15.7558	-11.4821	-13.129
611.5	-0.00685858	-0.00831168	-0.00758919	-0.0086696		611.5	-90.8268	-88.7939	-87.0678	-88.919				611.5	-17.5031	-15.7724	-11.5029	-13.1554
612	-0.00706378	-0.00853623	-0.00783326	-0.00878282		612	-90.8259	-88.7949	-87.0832	-88.9259				612	-17.5299	-15.8023	-11.5207	-13.1823
612.5	-0.00733057	-0.00882679	-0.00810105	-0.00892644		612.5	-90.8298	-88.7945	-87.0928	-88.9473				612.5	-17.5482	-15.8323	-11.5461	-13.2087
613	-0.00763081	-0.00915666	-0.00833403	-0.0090699		613	-90.8352	-88.7982	-87.0866	-88.9424				613	-17.5663	-15.8635	-11.5601	-13.2366
613.5	-0.00793598	-0.0094948	-0.00848727	-0.00918417		613.5	-90.8606	-88.8235	-87.1087	-88.9471				613.5	-17.5964	-15.8897	-11.5886	-13.2702
614	-0.00822462	-0.00981212	-0.00853552	-0.00924302		614	-90.8608	-88.8494	-87.1334	-88.947				614	-17.6084	-15.9212	-11.6075	-13.3024
614.5	-0.00847829	-0.0100845	-0.00848049	-0.00922639		614.5	-90.888	-88.8496	-87.1352	-88.9679				614.5	-17.631	-15.9422	-11.6241	-13.3223
615	-0.00868441	-0.0102901	-0.00834492	-0.00912345		615	-90.8973	-88.8457	-87.1434	-88.9814				615	-17.6501	-15.9648	-11.6475	-13.3478
615.5	-0.00883842	-0.0104152	-0.00816269	-0.00893463		615.5	-90.9216	-88.875	-87.1653	-88.9947				615.5	-17.6753	-15.9956	-11.668	-13.3817
616	-0.00893918	-0.010454	-0.00796677	-0.00867093		616	-90.9127	-88.9059	-87.1571	-89.0124				616	-17.6933	-16.0163	-11.6838	-13.4102
616.5	-0.00898699	-0.0104089	-0.00777983	-0.00835298		616.5	-90.9135	-88.8995	-87.1561	-89.0117				616.5	-17.7199	-16.0559	-11.7122	-13.4476
617	-0.00898455	-0.0102901	-0.00760717	-0.00800874		617	-90.9135	-88.9048	-87.1578	-89.0114				617	-17.7354	-16.0849	-11.7293	-13.4734
617.5	-0.00893528	-0.0101151	-0.00744119	-0.00767059		617.5	-90.9166	-88.9201	-87.1825	-89.032				617.5	-17.7578	-16.1113	-11.7553	-13.504
618	-0.0088449	-0.00990733	-0.00727009	-0.00737418		618	-90.9125	-88.9083	-87.158	-89.0111				618	-17.7758	-16.1404	-11.7851	-13.5333
618.5	-0.0087216	-0.00969544	-0.00708869	-0.00715226		618.5	-90.9389	-88.9312	-87.182	-89.0113				618.5	-17.7933	-16.168	-11.8009	-13.5624
619	-0.00857783	-0.0095084	-0.00690764	-0.00703112		619	-90.9943	-88.9852	-87.2327	-89.0505				619	-17.8083	-16.1934	-11.8214	-13.5902
619.5	-0.00842889	-0.00937526	-0.00675703	-0.00702936		619.5	-90.9921	-88.979	-87.228	-89.0542				619.5	-17.8219	-16.2226	-11.8428	-13.6208
620	-0.00829414	-0.00931982	-0.00668021	-0.00715516		620	-90.9915	-88.983	-87.2095	-89.0538				620	-17.8421	-16.2483	-11.8583	-13.6541
620.5	-0.00819247	-0.00935833	-0.00672332	-0.007405		620.5	-90.9919	-88.9573	-87.2059	-89.0323				620.5	-17.853	-16.2739	-11.8757	-13.682
621	-0.00813992	-0.00949572	-0.00692163	-0.00776284		621	-90.9921	-88.9817	-87.23	-89.0518				621	-17.8714	-16.3012	-11.8998	-13.7065
621.5	-0.00814608	-0.00972453	-0.00728746	-0.00820537		621.5	-90.9923	-88.9838	-87.2082	-89.0322				621.5	-17.8917	-16.3323	-11.9272	-13.7432
622	-0.00821291	-0.0100265	-0.00780404	-0.00870001		622	-91.0088	-88.986	-87.2307	-89.0538				622	-17.905	-16.365	-11.945	-13.7696
622.5	-0.00833429	-0.0103728	-0.00843138	-0.00921217		622.5	-90.9923	-88.986	-87.2052	-89.0532				622.5	-17.9235	-16.3881	-11.9648	-13.802
623	-0.00849701	-0.0107313	-0.00911195	-0.00970738		623	-90.9921	-89.0144	-87.2303	-89.0749				623	-17.9359	-16.4209	-11.9824	-13.8293
623.5	-0.00868232	-0.0110671	-0.00978163	-0.0101549		623.5	-91.0178	-89.0257	-87.2543	-89.0958				623.5	-17.9568	-16.4582	-12.0072	-13.8641
624	-0.00886952	-0.0113508	-0.01038	-0.0105292		624	-91.0449	-89.0387	-87.2541	-89.0961				624	-17.9769	-16.4934	-12.0308	-13.8939
624.5	-0.00903968	-0.0115599	-0.0108644	-0.0108172		624.5	-91.0667	-89.0533	-87.2762	-89.0971				624.5	-17.9888	-16.5181	-12.0536	-13.9216
625	-0.009176	-0.0116797	-0.0112045	-0.0110125		625	-91.058	-89.0545	-87.2871	-89.1071				625	-18.0073	-16.5504	-12.0772	-13.9475
625.5	-0.00926624	-0.0117081	-0.011396	-0.011117		625.5	-91.069	-89.0633	-87.2794	-89.1181				625.5	-18.0381	-16.5788	-12.1051	-13.9845
626	-0.00930158	-0.0116526	-0.0114459	-0.0111401		626	-91.071	-89.0913	-87.3025	-89.139				626	-18.052	-16.6108	-12.123	-14.0114
626.5	-0.00927767	-0.0115302	-0.0113737	-0.0110954		626.5	-91.0801	-89.1194	-87.3264	-89.1456				626.5	-18.0717	-16.6344	-12.1435	-14.0438
627	-0.00919485	-0.0113625	-0.0112073	-0.0109998		627	-91.0817	-89.1178	-87.3182	-89.1576				627	-18.0849	-16.6577	-12.1613	-14.0678
627.5	-0.00905786	-0.011171	-0.0109794	-0.0108714		627.5	-91.0974	-89.1166	-87.3268	-89.1607				627.5	-18.1036	-16.6765	-12.1762	-14.0926
628	-0.00887579	-0.0109783	-0.0107273	-0.010729		628	-91.0972	-89.1441	-87.3511	-89.1599				628	-18.1246	-16.7035	-12.2007	-14.1207
628.5	-0.00866065	-0.0108017	-0.0104875	-0.0105885		628.5	-91.1238	-89.1441	-87.3502	-89.1626				628.5	-18.1435	-16.7329	-12.2206	-14.155
629	-0.00842971	-0.0106513	-0.0102918	-0.0104631		629	-91.1485	-89.1441	-87.3752	-89.1992				629	-18.1635	-16.7595	-12.2412	-14.1744
629.5	-0.00820143	-0.0105322	-0.0101638	-0.0103608		629.5	-91.1799	-89.1716	-87.3761	-89.2019				629.5	-18.1799	-16.777	-12.2573	-14.1919
630	-0.00799284	-0.0104416	-0.0101129	-0.0102842		630	-91.15	-89.1614	-87.375	-89.2016				630	-18.2004	-16.8027	-12.2825	-14.2145
630.5	-0.0078188	-0.0103717	-0.010132	-0.0102286		630.5	-91.1671	-89.1708	-87.3853	-89.2024				630.5	-18.2222	-16.8272	-12.3022	-14.2388
631	-0.00768776	-0.0103126	-0.010196	-0.0101828		631	-91.1689	-89.1969	-87.4027	-89.2239				631	-18.2406	-16.8503	-12.3233	-14.2611
631.5	-0.0076009	-0.0102535	-0.0102654	-0.0101297		631.5	-91.1426	-89.1967	-87.393	-89.2022				631.5	-18.2614	-16.879	-12.3469	-14.2886
632	-0.00755209	-0.0101847	-0.0102941	-0.010049		632	-91.1485	-89.2232	-87.4007	-89.2236				632	-18.2796	-16.9021	-12.363	-14.3108
632.5	-0.00752807	-0.0100993	-0.0102387	-0.00991994		632.5	-91.176	-89.223	-87.423	-89.2448				632.5	-18.3022	-16.9263	-12.3842	-14.3349
633	-0.00751137	-0.00999344	-0.0100679	-0.00972614		633	-91.1762	-89.2095	-87.4234	-89.2239				633	-18.3213	-16.9494	-12.4015	-14.3652
633.5	-0.0074831	-0.00986514	-0.00977089	-0.00945735		633.5	-91.1795	-89.2265	-87.4505	-89.2445				633.5	-18.3342	-16.973	-12.4153	-14.3945
634	-0.00742637	-0.00971547	-0.0093583	-0.0091141		634	-91.2079	-89.2759	-87.4716	-89.2874				634	-18.3483	-16.9961	-12.4431	-14.4209
634.5	-0.00732886	-0.00954573	-0.00886491	-0.00870589		634.5	-91.2265	-89.2785	-87.4778	-89.2875				634.5	-18.3648	-17.0209	-12.4554	-14.4521
635	-0.00718552	-0.00935774	-0.00833584	-0.00825267		635	-91.2256	-89.2748	-87.4982	-89.2879				635	-18.3833	-17.0421	-12.4821	-14.4833
635.5	-0.00699827	-0.00915276	-0.00782101	-0.00778086		635.5	-91.2308	-89.2518	-87.4759	-89.2877				635.5	-18.401	-17.0705	-12.5037	-14.514
636	-0.00677667	-0.00893097	-0.00736482	-0.00732079		636	-91.2289	-89.2798	-87.4759	-89.2871				636	-18.4122	-17.0949	-12.5258	-14.5392
636.5	-0.00653613	-0.00869398	-0.00700018	-0.00689949		636.5	-91.2413	-89.3063	-87.478	-89.3088				636.5	-18.43	-17.119	-12.542	-14.566
637	-0.0062951	-0.00844262	-0.00674041	-0.00653945		637	-91.2473	-89.3127	-87.493	-89.3044				637	-18.4519	-17.1436	-12.5692	-14.6021
637.5	-0.0060753	-0.00817975	-0.00658479	-0.00625552		637.5	-91.2553	-89.3375	-87.5018	-89.3085				637.5	-18.461	-17.1699	-12.5882	-14.6288
638	-0.00589636	-0.00790848	-0.00652047	-0.00605276		638	-91.2823	-89.3386	-87.5271	-89.3086				638	-18.4829	-17.1972	-12.617	-14.66
638.5	-0.0057753	-0.00763422	-0.00652611	-0.00592589		638.5	-91.2549	-89.3375	-87.5019	-89.308				638.5	-18.5006	-17.2144	-12.6332	-14.6863
639	-0.00572389	-0.00736473	-0.00657821	-0.00586383		639	-91.2625	-89.3182	-87.4836	-89.3028				639	-18.5153	-17.2446	-12.6563	-14.7077
639.5	-0.00574633	-0.0071089	-0.00665525	-0.0058496		639.5	-91.2617	-89.3168	-87.5118	-89.3141				639.5	-18.5347	-17.2728	-12.6769	-14.7323
640	-0.00584001	-0.00687806	-0.00673945	-0.00586498		640	-91.2665	-89.3468	-87.5357	-89.3141				640	-18.5516	-17.2939	-12.7026	-14.7623
640.5	-0.00599556	-0.00668484	-0.00681905	-0.00589382		640.5	-91.2877	-89.3723	-87.5564	-89.3353				640.5	-18.5666	-17.319	-12.716	-14.7874
641	-0.00619688	-0.00653934	-0.00688543	-0.00592466		641	-91.2933	-89.3916	-87.55	-89.3514				641	-18.5785	-17.3404	-12.7353	-14.8112
641.5	-0.00642574	-0.00645219	-0.00693145	-0.00595207		641.5	-91.2813	-89.3659	-87.5278	-89.3301				641.5	-18.5898	-17.3661	-12.7626	-14.8381
642	-0.00666274	-0.00643132	-0.0069516	-0.00597655		642	-91.2813	-89.3786	-87.54	-89.3465				642	-18.6092	-17.3884	-12.7827	-14.8617
642.5	-0.00689029	-0.0064809	-0.00694309	-0.00600333		642.5	-91.2803	-89.3657	-87.5503	-89.3457				642.5	-18.6235	-17.4136	-12.8065	-14.8851
643	-0.00709727	-0.0066002	-0.00691	-0.00604074		643	-91.3099	-89.3644	-87.5743	-89.3512				643	-18.6364	-17.4376	-12.8257	-14.9148
643.5	-0.00727751	-0.00678306	-0.0068664	-0.0060975		643.5	-91.3343	-89.3932	-87.5762	-89.3726				643.5	-18.6517	-17.4599	-12.8438	-14.9386
644	-0.0074322	-0.00701931	-0.0068369	-0.00618028		644	-91.3349	-89.3918	-87.5862	-89.3514				644	-18.6742	-17.4899	-12.8695	-14.9666
644.5	-0.00756898	-0.00729365	-0.00685354	-0.00629204		644.5	-91.3512	-89.4201	-87.6005	-89.3726				644.5	-18.6897	-17.5124	-12.8905	-14.995
645	-0.00769892	-0.00758889	-0.00694747	-0.00643058		645	-91.3339	-89.4197	-87.5766	-89.3726				645	-18.7047	-17.538	-12.9138	-15.0228
645.5	-0.00783367	-0.0078863	-0.00713863	-0.00658896		645.5	-91.3611	-89.4187	-87.6003	-89.3726				645.5	-18.7165	-17.5628	-12.9293	-15.0472
646	-0.00798045	-0.0081652	-0.0074256	-0.00675513		646	-91.3759	-89.4329	-87.6061	-89.388				646	-18.7359	-17.5923	-12.952	-15.0802
646.5	-0.00814025	-0.00840897	-0.00778445	-0.00691631		646.5	-91.3831	-89.4173	-87.6009	-89.3726				646.5	-18.7489	-17.6123	-12.9706	-15.1009
647	-0.00830547	-0.00860163	-0.0081714	-0.00705981		647	-91.36	-89.4177	-87.6005	-89.3729				647	-18.7645	-17.6362	-12.9875	-15.1256
647.5	-0.00845937	-0.00873161	-0.00853106	-0.00717753		647.5	-91.3602	-89.4454	-87.6007	-89.3938				647.5	-18.7823	-17.6656	-13.0149	-15.1565
648	-0.00857892	-0.00879254	-0.00881458	-0.00726669		648	-91.3603	-89.4715	-87.6177	-89.394				648	-18.7894	-17.6819	-13.0291	-15.1726
648.5	-0.00863707	-0.00878149	-0.008987	-0.0073302		648.5	-91.3838	-89.4913	-87.6709	-89.4312				648.5	-18.8106	-17.7131	-13.0506	-15.2073
649	-0.00860738	-0.00870046	-0.00903363	-0.00737567		649	-91.4066	-89.4913	-87.6691	-89.4378				649	-18.8252	-17.7256	-13.0743	-15.235
649.5	-0.00846939	-0.00855459	-0.00895915	-0.00741325		649.5	-91.4079	-89.4942	-87.6587	-89.4351				649.5	-18.8315	-17.7397	-13.0933	-15.2595
650	-0.00821324	-0.00835348	-0.00877926	-0.00745243		650	-91.4458	-89.4919	-87.67	-89.4314				650	-18.8446	-17.7647	-13.1189	-15.2852
650.5	-0.00784188	-0.0081082	-0.00851565	-0.00749969		650.5	-91.4324	-89.4907	-87.6693	-89.4098				650.5	-18.8594	-17.7868	-13.1421	-15.3138
651	-0.00737123	-0.00783096	-0.00818718	-0.00755645		651	-91.4501	-89.517	-87.6693	-89.4317				651	-18.8736	-17.807	-13.1575	-15.3366
651.5	-0.00682889	-0.00753621	-0.00781104	-0.00761921		651.5	-91.4586	-89.5344	-87.693	-89.431				651.5	-18.8912	-17.828	-13.1814	-15.3649
652	-0.00624843	-0.0072388	-0.00740606	-0.00767982		652	-91.4575	-89.5437	-87.6973	-89.4527				652	-18.9107	-17.8516	-13.2066	-15.3931
652.5	-0.00567403	-0.00695143	-0.00699408	-0.00772744		652.5	-91.4848	-89.5427	-87.7173	-89.4736				652.5	-18.9182	-17.8658	-13.2272	-15.4178
653	-0.00514488	-0.00669029	-0.00660657	-0.00775092		653	-91.4854	-89.5439	-87.705	-89.4526				653	-18.9375	-17.8899	-13.2482	-15.4368
653.5	-0.00469575	-0.00646698	-0.00627852	-0.00774087		653.5	-91.4848	-89.5431	-87.7177	-89.4736				653.5	-18.9536	-17.9088	-13.2724	-15.4603
654	-0.00435067	-0.00629188	-0.00604986	-0.00769157		654	-91.4852	-89.5435	-87.7169	-89.4736				654	-18.9674	-17.929	-13.2872	-15.4834
654.5	-0.0041184	-0.00617255	-0.005947	-0.00760152		654.5	-91.4843	-89.5698	-87.741	-89.4945				654.5	-18.984	-17.958	-13.3073	-15.5126
655	-0.0039952	-0.00611216	-0.00597991	-0.00747449		655	-91.4586	-89.5698	-87.7177	-89.4813				655	-18.9989	-17.9821	-13.3259	-15.532
655.5	-0.00396578	-0.00611124	-0.00613568	-0.00731817		655.5	-91.4778	-89.5706	-87.7419	-89.5084				655.5	-19.0119	-18.003	-13.3444	-15.5532
656	-0.0040086	-0.00616719	-0.00638132	-0.00714485		656	-91.4592	-89.5698	-87.7173	-89.4949				656	-19.021	-18.0174	-13.3611	-15.5776
656.5	-0.00410113	-0.00627561	-0.00666895	-0.00696834		656.5	-91.485	-89.5704	-87.7418	-89.5159				656.5	-19.0436	-18.0465	-13.388	-15.6071
657	-0.00422519	-0.00643132	-0.00694837	-0.00680322		657	-91.4854	-89.5965	-87.7416	-89.5164				657	-19.0548	-18.0645	-13.4081	-15.6314
657.5	-0.00437111	-0.0066286	-0.00717847	-0.0066636		657.5	-91.5109	-89.5963	-87.7659	-89.5371				657.5	-19.0785	-18.0855	-13.4309	-15.6527
658	-0.00454023	-0.00686138	-0.0073365	-0.00656179		658	-91.5109	-89.5965	-87.7655	-89.5161				658	-19.0875	-18.1114	-13.4529	-15.6743
658.5	-0.0047435	-0.00712426	-0.00742381	-0.0065073		658.5	-91.5116	-89.598	-87.7712	-89.5162				658.5	-19.0964	-18.1217	-13.4687	-15.6961
659	-0.00499682	-0.00740917	-0.00746457	-0.00650434		659	-91.5386	-89.6236	-87.791	-89.5382				659	-19.11	-18.1465	-13.4945	-15.7186
659.5	-0.00531654	-0.00770858	-0.00749732	-0.0065523		659.5	-91.5348	-89.6002	-87.7907	-89.5389				659.5	-19.1229	-18.1561	-13.5105	-15.7372
660	-0.00571147	-0.00801029	-0.00756319	-0.00664535		660	-91.5386	-89.6354	-87.8089	-89.5605				660	-19.1336	-18.171	-13.5295	-15.7632
660.5	-0.00617808	-0.00830209	-0.00769259	-0.00677412		660.5	-91.5113	-89.6228	-87.7887	-89.5379				660.5	-19.157	-18.1941	-13.5559	-15.79
661	-0.00670268	-0.00856962	-0.00789547	-0.00692578		661	-91.5109	-89.6489	-87.8137	-89.5583				661	-19.1691	-18.2169	-13.5757	-15.8122
661.5	-0.00725186	-0.00879809	-0.00815769	-0.00708625		661.5	-91.5085	-89.6491	-87.7898	-89.5373				661.5	-19.1809	-18.2322	-13.593	-15.8375
662	-0.00778805	-0.00897415	-0.0084424	-0.00724213		662	-91.5111	-89.6756	-87.8032	-89.5492				662	-19.2018	-18.2542	-13.6191	-15.8652
662.5	-0.00826746	-0.00908419	-0.0086994	-0.00738063		662.5	-91.5373	-89.6754	-87.8141	-89.5797				662.5	-19.2081	-18.2679	-13.6373	-15.8817
663	-0.00864453	-0.00911844	-0.00887939	-0.00749243		663	-91.5625	-89.6754	-87.838	-89.5816				663	-19.2244	-18.2927	-13.6554	-15.9084
663.5	-0.00888853	-0.00907107	-0.00894336	-0.00757036		663.5	-91.5899	-89.6802	-87.8375	-89.5819				663.5	-19.2321	-18.3057	-13.6739	-15.9315
664	-0.00897803	-0.00894147	-0.00887335	-0.00760942		664	-91.5893	-89.7005	-87.8625	-89.6028				664	-19.2473	-18.3165	-13.6937	-15.9437
664.5	-0.00890874	-0.00873361	-0.00867353	-0.00760734		664.5	-91.5891	-89.7009	-87.8609	-89.5808				664.5	-19.2545	-18.3375	-13.7037	-15.9562
665	-0.00869011	-0.00845739	-0.00837071	-0.00756328		665	-91.6183	-89.7301	-87.8625	-89.5851				665	-19.2604	-18.3609	-13.7242	-15.9804
665.5	-0.0083456	-0.00812729	-0.00800234	-0.00747806		665.5	-91.6165	-89.7342	-87.8862	-89.6031				665.5	-19.2858	-18.3796	-13.7485	-16.001
666	-0.00790928	-0.00776182	-0.0076115	-0.00735395		666	-91.6247	-89.7342	-87.893	-89.6074				666	-19.2857	-18.3939	-13.7682	-16.0148
666.5	-0.00741929	-0.0073832	-0.00723638	-0.00719602		666.5	-91.6344	-89.7548	-87.8868	-89.6244				666.5	-19.3016	-18.4202	-13.7872	-16.0401
667	-0.00692013	-0.00701133	-0.0069007	-0.00701164		667	-91.6581	-89.7751	-87.8996	-89.6335				667	-19.3075	-18.4329	-13.8012	-16.0538
667.5	-0.00645681	-0.00666724	-0.0066144	-0.00681206		667.5	-91.6427	-89.7546	-87.8857	-89.6244				667.5	-19.3188	-18.4481	-13.8207	-16.0735
668	-0.00606632	-0.00637265	-0.00637384	-0.00661342		668	-91.6691	-89.755	-87.9109	-89.6379				668	-19.334	-18.4696	-13.8392	-16.0929
668.5	-0.00578536	-0.00614481	-0.00616791	-0.00643588		668.5	-91.6684	-89.7799	-87.9287	-89.6646				668.5	-19.3492	-18.4932	-13.8658	-16.1167
669	-0.00564177	-0.00600026	-0.00598515	-0.00630072		669	-91.6414	-89.7529	-87.9107	-89.6446				669	-19.356	-18.5122	-13.884	-16.1375
669.5	-0.00565559	-0.00595281	-0.00582407	-0.00623145		669.5	-91.6695	-89.7817	-87.9343	-89.6676				669.5	-19.3634	-18.5287	-13.9023	-16.1543
670	-0.0058378	-0.006013	-0.00569771	-0.00624843		670	-91.6435	-89.7815	-87.9118	-89.6456				670	-19.3714	-18.5427	-13.9239	-16.1749
670.5	-0.00618714	-0.00618585	-0.00563674	-0.00636712		670.5	-91.6695	-89.8093	-87.935	-89.6454				670.5	-19.3833	-18.5638	-13.9449	-16.1989
671	-0.00668833	-0.00646986	-0.00568621	-0.00659445		671	-91.6791	-89.8045	-87.9544	-89.6619				671	-19.3977	-18.5907	-13.963	-16.2209
671.5	-0.00731347	-0.00685191	-0.00589302	-0.00692504		671.5	-91.669	-89.7831	-87.9591	-89.6663				671.5	-19.3978	-18.5999	-13.9779	-16.2359
672	-0.00802462	-0.00731127	-0.00629215	-0.0073455		672	-91.695	-89.8031	-87.9585	-89.6883				672	-19.4057	-18.6107	-13.9917	-16.2583
672.5	-0.00876966	-0.00782001	-0.0068896	-0.00782562		672.5	-91.669	-89.8097	-87.935	-89.6756				672.5	-19.4217	-18.6368	-14.0163	-16.2838
673	-0.00949692	-0.0083391	-0.00765568	-0.00832626		673	-91.6684	-89.7833	-87.9362	-89.6666				673	-19.4317	-18.6575	-14.0371	-16.307
673.5	-0.0101511	-0.00882951	-0.00852236	-0.00880366		673.5	-91.6719	-89.809	-87.9582	-89.6668				673.5	-19.4429	-18.6792	-14.055	-16.3255
674	-0.0106795	-0.00925162	-0.00939894	-0.00920936		674	-91.7303	-89.836	-87.9591	-89.6872				674	-19.451	-18.6925	-14.0714	-16.3457
674.5	-0.0110431	-0.00956845	-0.0101762	-0.00950079		674.5	-91.7536	-89.8567	-87.9693	-89.7031				674.5	-19.4655	-18.7022	-14.0922	-16.3583
675	-0.011214	-0.00975481	-0.0107645	-0.00964537		675	-91.7542	-89.8621	-87.9832	-89.7092				675	-19.4641	-18.7207	-14.1046	-16.3778
675.5	-0.0111825	-0.00979963	-0.0110988	-0.00962374		675.5	-91.7732	-89.8627	-88.0066	-89.7287				675.5	-19.4826	-18.7422	-14.1261	-16.4021
676	-0.0109576	-0.00970679	-0.0111546	-0.0094362		676	-91.7806	-89.8884	-88.0055	-89.7529				676	-19.4904	-18.7524	-14.1425	-16.4128
676.5	-0.0105636	-0.00949287	-0.0109525	-0.00910192		676.5	-91.7841	-89.8867	-88.0519	-89.7535				676.5	-19.5062	-18.7704	-14.1617	-16.4265
677	-0.0100415	-0.00918532	-0.0105451	-0.00865692		677	-91.8072	-89.9184	-88.0576	-89.7735				677	-19.5094	-18.7804	-14.1761	-16.4429
677.5	-0.00943778	-0.00881453	-0.0100051	-0.00814731		677.5	-91.8088	-89.9141	-88.0328	-89.7762				677.5	-19.5266	-18.8036	-14.2006	-16.4638
678	-0.00880482	-0.0084172	-0.00940558	-0.00762336		678	-91.8134	-89.918	-88.0384	-89.7557				678	-19.5343	-18.8164	-14.2121	-16.4752
678.5	-0.00819522	-0.0080271	-0.00880893	-0.00713434		678.5	-91.8395	-89.9168	-88.0596	-89.7622				678.5	-19.5402	-18.8294	-14.2264	-16.4953
679	-0.00765508	-0.007669	-0.00826499	-0.00672421		679	-91.8379	-89.9223	-88.0832	-89.7765				679	-19.5509	-18.846	-14.2489	-16.5114
679.5	-0.00722038	-0.00736359	-0.00779886	-0.00642377		679.5	-91.8583	-89.9457	-88.0723	-89.7842				679.5	-19.5585	-18.8592	-14.2671	-16.5219
680	-0.00691481	-0.00712214	-0.0074242	-0.00624911		680	-91.8505	-89.9459	-88.0851	-89.7768				680	-19.5766	-18.8775	-14.288	-16.5388
680.5	-0.00674681	-0.00694594	-0.00714446	-0.00620139		680.5	-91.8366	-89.9445	-88.0839	-89.776				680.5	-19.5752	-18.8837	-14.2963	-16.556
681	-0.00671005	-0.00683264	-0.00695856	-0.00626858		681	-91.8375	-89.9646	-88.1075	-89.777				681	-19.5839	-18.9028	-14.3234	-16.5759
681.5	-0.00678528	-0.00677333	-0.00686559	-0.00642885		681.5	-91.8612	-89.972	-88.108	-89.7979				681.5	-19.5937	-18.9163	-14.34	-16.5934
682	-0.00694339	-0.00675723	-0.00686233	-0.00665318		682	-91.8577	-89.9718	-88.1189	-89.8007				682	-19.5964	-18.9284	-14.3593	-16.6116
682.5	-0.00714749	-0.00677314	-0.00694298	-0.00691012		682.5	-91.8634	-89.9712	-88.1094	-89.7968				682.5	-19.6097	-18.9476	-14.3815	-16.6267
683	-0.0073627	-0.00681123	-0.00709765	-0.00716781		683	-91.8657	-89.9733	-88.0928	-89.776				683	-19.605	-18.9542	-14.3856	-16.6378
683.5	-0.00755662	-0.0068641	-0.00731387	-0.00739999		683.5	-91.8639	-89.9926	-88.1091	-89.7979				683.5	-19.619	-18.9704	-14.4082	-16.6561
684	-0.0077049	-0.00692701	-0.00757703	-0.00758624		684	-91.8892	-89.9963	-88.1343	-89.8192				684	-19.6251	-18.9832	-14.4224	-16.6651
684.5	-0.00779366	-0.00699757	-0.00787379	-0.00771184		684.5	-91.9191	-90.0245	-88.1341	-89.8403				684.5	-19.6328	-19.002	-14.4366	-16.6833
685	-0.0078181	-0.0070743	-0.00819404	-0.00777021		685	-91.9459	-90.0265	-88.1601	-89.8626				685	-19.6426	-19.0213	-14.4541	-16.7012
685.5	-0.00778181	-0.00715614	-0.00852649	-0.00776047		685.5	-91.9185	-90.0218	-88.1594	-89.8405				685.5	-19.6469	-19.0369	-14.4685	-16.7147
686	-0.00769407	-0.00724066	-0.00886117	-0.00768724		686	-91.9451	-90.0249	-88.1584	-89.8405				686	-19.6443	-19.0539	-14.483	-16.7305
686.5	-0.00756631	-0.00732475	-0.00918155	-0.00755855		686.5	-91.9185	-90.0113	-88.1589	-89.8406				686.5	-19.6616	-19.0705	-14.5051	-16.7525
687	-0.00741049	-0.00740372	-0.00946357	-0.0073856		687	-91.9191	-90.0249	-88.1568	-89.8544				687	-19.6707	-19.0851	-14.5211	-16.7663
687.5	-0.00723554	-0.00747237	-0.00967597	-0.00718142		687.5	-91.9453	-90.0522	-88.183	-89.8654				687.5	-19.6752	-19.0964	-14.5305	-16.7783
688	-0.00704901	-0.00752694	-0.00978317	-0.00696089		688	-91.9583	-90.0643	-88.1948	-89.872				688	-19.6811	-19.1221	-14.5549	-16.7994
688.5	-0.00685555	-0.00756474	-0.00975349	-0.00674062		688.5	-91.9686	-90.0639	-88.1962	-89.8829				688.5	-19.684	-19.1228	-14.5681	-16.8109
689	-0.006659	-0.00758595	-0.00956508	-0.00653548		689	-92.0012	-90.0773	-88.2094	-89.9036				689	-19.689	-19.1502	-14.5905	-16.833
689.5	-0.00646404	-0.0075928	-0.00921226	-0.00635963		689.5	-91.9824	-90.0748	-88.2093	-89.8832				689.5	-19.6976	-19.1618	-14.6016	-16.84
690	-0.00627475	-0.00758932	-0.00870947	-0.00622381		690	-91.9733	-90.0773	-88.231	-89.8829				690	-19.7059	-19.1697	-14.6166	-16.8543
690.5	-0.00609723	-0.00757997	-0.00809248	-0.00613329		690.5	-91.9733	-90.105	-88.2548	-89.8827				690.5	-19.7124	-19.1913	-14.6432	-16.8672
691	-0.00593632	-0.00756855	-0.00741351	-0.00608909		691	-92.003	-90.1036	-88.2543	-89.9043				691	-19.7158	-19.2131	-14.6592	-16.8792
691.5	-0.00579836	-0.00755716	-0.00673385	-0.0060869		691.5	-92.004	-90.1038	-88.2551	-89.9043				691.5	-19.7151	-19.217	-14.668	-16.8991
692	-0.00568877	-0.00754594	-0.0061148	-0.00611848		692	-91.9764	-90.1036	-88.2546	-89.8829				692	-19.7205	-19.2316	-14.6873	-16.9119
692.5	-0.00561063	-0.00753312	-0.00560669	-0.00617362		692.5	-92.0036	-90.1034	-88.255	-89.9041				692.5	-19.7313	-19.2503	-14.7065	-16.9229
693	-0.00556556	-0.00751578	-0.00524903	-0.00624093		693	-92.0302	-90.1299	-88.28	-89.9255				693	-19.7347	-19.2566	-14.721	-16.9425
693.5	-0.00555154	-0.00749071	-0.00506432	-0.00631031		693.5	-92.0302	-90.1511	-88.2793	-89.9467				693.5	-19.7356	-19.2657	-14.7329	-16.9573
694	-0.00556294	-0.00745496	-0.00505319	-0.00637247		694	-92.0055	-90.1433	-88.2635	-89.9255				694	-19.7402	-19.279	-14.7513	-16.9692
694.5	-0.00559043	-0.00740665	-0.00519743	-0.00641987		694.5	-92.0302	-90.1566	-88.2793	-89.9467				694.5	-19.7552	-19.2992	-14.7697	-16.9899
695	-0.0056217	-0.00734404	-0.00546182	-0.00644661		695	-92.0317	-90.1566	-88.2582	-89.926				695	-19.7597	-19.3071	-14.7873	-16.9996
695.5	-0.00564327	-0.00726628	-0.00579936	-0.00644805		695.5	-92.0304	-90.1825	-88.2776	-89.9469				695.5	-19.7642	-19.3142	-14.8034	-17.0073
696	-0.00564289	-0.00717233	-0.00615189	-0.00642157		696	-92.0541	-90.169	-88.2894	-89.9293				696	-19.766	-19.3252	-14.8164	-17.0223
696.5	-0.00561211	-0.00706014	-0.00646261	-0.00636677		696.5	-92.056	-90.1833	-88.2782	-89.9487				696.5	-19.7706	-19.338	-14.8212	-17.0382
697	-0.0055498	-0.00693002	-0.00668076	-0.00628677		697	-92.0566	-90.1809	-88.3034	-89.9696				697	-19.7738	-19.3539	-14.8422	-17.0541
697.5	-0.00546434	-0.00678256	-0.00677518	-0.00618861		697.5	-92.0562	-90.1827	-88.303	-89.9698				697.5	-19.7737	-19.3596	-14.8532	-17.0667
698	-0.00537555	-0.00662156	-0.00674165	-0.00608424		698	-92.0566	-90.1825	-88.3175	-89.9698				698	-19.7776	-19.3679	-14.8644	-17.0782
698.5	-0.00531492	-0.00645767	-0.00660498	-0.00599003		698.5	-92.0824	-90.209	-88.3273	-89.991				698.5	-19.7939	-19.3942	-14.8884	-17.0929
699	-0.00532211	-0.00630465	-0.00641891	-0.00592589		699	-92.109	-90.2355	-88.3516	-89.991				699	-19.7895	-19.396	-14.898	-17.1074
699.5	-0.00544117	-0.00618237	-0.00625611	-0.00591203		699.5	-92.0813	-90.2117	-88.3412	-89.9696				699.5	-19.7866	-19.4066	-14.9183	-17.1196
700	-0.0057119	-0.00611337	-0.00619513	-0.00596608		700	-92.0828	-90.2203	-88.3293	-89.9701				700	-19.7988	-19.414	-14.9328	-17.1303
700.5	-0.0061631	-0.0061184	-0.00630288	-0.00609955		700.5	-92.1052	-90.2335	-88.3514	-89.991				700.5	-19.7992	-19.424	-14.9408	-17.1443
701	-0.0068076	-0.00621342	-0.0066185	-0.00631583		701	-92.1098	-90.2633	-88.353	-90.0099				701	-19.7992	-19.4428	-14.9554	-17.1624
701.5	-0.00763088	-0.00640561	-0.00714643	-0.00660535		701.5	-92.0822	-90.2355	-88.3423	-89.9921				701.5	-19.8074	-19.451	-14.9697	-17.1731
702	-0.00859327	-0.00668863	-0.00785184	-0.00695079		702	-92.0861	-90.2109	-88.3382	-89.9904				702	-19.8115	-19.4705	-14.9889	-17.1892
702.5	-0.00962815	-0.00704412	-0.00866656	-0.00732286		702.5	-92.083	-90.2355	-88.3505	-89.999				702.5	-19.8159	-19.4854	-15.0025	-17.2028
703	-0.0106473	-0.0074426	-0.00950076	-0.00768547		703	-92.1059	-90.2456	-88.3605	-89.9939				703	-19.8156	-19.4775	-15.0094	-17.2083
703.5	-0.0115577	-0.00784831	-0.0102533	-0.00800271		703.5	-92.1108	-90.2358	-88.3759	-90.0124				703.5	-19.8318	-19.4901	-15.023	-17.2234
704	-0.0122638	-0.00822495	-0.0108374	-0.00823998		704	-92.1108	-90.2619	-88.3918	-90.0126				704	-19.8247	-19.5031	-15.0358	-17.229
704.5	-0.0126898	-0.00853739	-0.0111811	-0.00837252		704.5	-92.1372	-90.2867	-88.4001	-90.0335				704.5	-19.8334	-19.5218	-15.0589	-17.251
705	-0.0127807	-0.00876093	-0.0112492	-0.00838835		705	-92.1648	-90.288	-88.4234	-90.0551				705	-19.8363	-19.533	-15.0639	-17.2655
705.5	-0.0125219	-0.00888228	-0.0110421	-0.00829166		705.5	-92.2192	-90.3145	-88.4403	-90.0731				705.5	-19.8436	-19.5503	-15.0875	-17.2809
706	-0.0119357	-0.00890137	-0.0105954	-0.00810034		706	-92.2648	-90.3396	-88.4646	-90.0762				706	-19.8568	-19.5622	-15.1058	-17.2965
706.5	-0.011083	-0.00882903	-0.00997421	-0.00784631		706.5	-92.2603	-90.3137	-88.4478	-90.077				706.5	-19.857	-19.5633	-15.1161	-17.3095
707	-0.0100432	-0.00868433	-0.00926257	-0.00756374		707	-92.2776	-90.3408	-88.4723	-90.0943				707	-19.8543	-19.5754	-15.1313	-17.3203
707.5	-0.00891769	-0.00848979	-0.0085508	-0.00729224		707.5	-92.2745	-90.3287	-88.4666	-90.0792				707.5	-19.8627	-19.5833	-15.1429	-17.3377
708	-0.00781039	-0.00826964	-0.00792163	-0.00706305		708	-92.2516	-90.3393	-88.4769	-90.0762				708	-19.8599	-19.5988	-15.1603	-17.3505
708.5	-0.00681147	-0.00804406	-0.00743422	-0.00689623		708.5	-92.2798	-90.3634	-88.4919	-90.0896				708.5	-19.8646	-19.6123	-15.1726	-17.3606
709	-0.00599215	-0.00782899	-0.00712439	-0.00680039		709	-92.2798	-90.3507	-88.4726	-90.0888				709	-19.8725	-19.6175	-15.1916	-17.3737
709.5	-0.00539362	-0.00763643	-0.00699248	-0.00676898		709.5	-92.2799	-90.3677	-88.4967	-90.0974				709.5	-19.8811	-19.6224	-15.2007	-17.3807
710	-0.00502655	-0.00747279	-0.00701189	-0.00678421		710	-92.2539	-90.3657	-88.4725	-90.0973				710	-19.8955	-19.6485	-15.2263	-17.4052
710.5	-0.00487979	-0.00734001	-0.00713398	-0.00682077		710.5	-92.2535	-90.3934	-88.4967	-90.0974				710.5	-19.8852	-19.6476	-15.2354	-17.4072
711	-0.00491708	-0.0072373	-0.00729988	-0.00685088		711	-92.2403	-90.3959	-88.4971	-90.097				711	-19.904	-19.6643	-15.2553	-17.4173
711.5	-0.0050915	-0.00716187	-0.00745357	-0.00685023		711.5	-92.2535	-90.3936	-88.4967	-90.1186				711.5	-19.9028	-19.6715	-15.2592	-17.4208
712	-0.00535252	-0.00710934	-0.0075552	-0.00680193		712	-92.2832	-90.3936	-88.5209	-90.1186				712	-19.914	-19.6887	-15.272	-17.4226
712.5	-0.00565323	-0.00707605	-0.00758686	-0.00669938		712.5	-92.3081	-90.4168	-88.5448	-90.143				712.5	-19.9179	-19.6996	-15.2936	-17.4357
713	-0.00595438	-0.00705823	-0.00755503	-0.00654654		713	-92.3009	-90.3951	-88.5457	-90.1403				713	-19.9276	-19.7116	-15.3075	-17.443
713.5	-0.00622684	-0.00705222	-0.00748406	-0.0063554		713.5	-92.3085	-90.4199	-88.545	-90.163				713.5	-19.9314	-19.7191	-15.3192	-17.4441
714	-0.00644988	-0.00705444	-0.0074061	-0.00614205		714	-92.3095	-90.4483	-88.5707	-90.1604				714	-19.9271	-19.7268	-15.3323	-17.4535
714.5	-0.00661311	-0.00706068	-0.00734768	-0.00592276		714.5	-92.3097	-90.4466	-88.5492	-90.1642				714.5	-19.9354	-19.7377	-15.349	-17.4618
715	-0.00671053	-0.00706568	-0.00731981	-0.00570692		715	-92.3367	-90.4614	-88.5691	-90.163				715	-19.9495	-19.7529	-15.3678	-17.4715
715.5	-0.00674014	-0.00706271	-0.00731312	-0.00549862		715.5	-92.3349	-90.4633	-88.5591	-90.1498				715.5	-19.9499	-19.7586	-15.3734	-17.4773
716	-0.00670187	-0.00704379	-0.0073022	-0.00529447		716	-92.3353	-90.4362	-88.5589	-90.1498				716	-19.9581	-19.7686	-15.3887	-17.4864
716.5	-0.00659773	-0.00700025	-0.00725499	-0.0050868		716.5	-92.3124	-90.4462	-88.5692	-90.1417				716.5	-19.9634	-19.7834	-15.3994	-17.4999
717	-0.00643249	-0.0069241	-0.00714448	-0.00486897		717	-92.3368	-90.4444	-88.5926	-90.1626				717	-19.9708	-19.7916	-15.4149	-17.5116
717.5	-0.00621591	-0.00680969	-0.00695868	-0.00463717		717.5	-92.3804	-90.4968	-88.6162	-90.1935				717.5	-19.9717	-19.7944	-15.4227	-17.5187
718	-0.00596331	-0.00665677	-0.00670421	-0.0043967		718	-92.392	-90.5239	-88.6421	-90.2125				718	-19.9833	-19.8117	-15.4413	-17.5343
718.5	-0.00569438	-0.00646982	-0.00640085	-0.00415993		718.5	-92.3893	-90.4989	-88.6175	-90.2056				718.5	-19.9814	-19.8119	-15.4484	-17.5456
719	-0.00543466	-0.00625989	-0.00607892	-0.00394754		719	-92.3638	-90.4999	-88.5934	-90.1842				719	-19.9887	-19.8203	-15.4681	-17.5469
719.5	-0.00521008	-0.00604357	-0.00576661	-0.00378547		719.5	-92.3893	-90.5264	-88.6173	-90.2049				719.5	-19.9945	-19.8264	-15.4797	-17.557
720	-0.00504842	-0.00583926	-0.0054928	-0.0036964		720	-92.365	-90.498	-88.6173	-90.1842				720	-19.9968	-19.8357	-15.4901	-17.565
720.5	-0.00497298	-0.00566863	-0.0052835	-0.00370052		720.5	-92.3893	-90.5245	-88.6339	-90.2002				720.5	-20.0006	-19.8449	-15.5089	-17.5744
721	-0.00500109	-0.00554877	-0.00516306	-0.00380754		721	-92.3887	-90.5248	-88.6421	-90.1842				721	-20.0091	-19.8602	-15.524	-17.5893
721.5	-0.00514113	-0.00549178	-0.00515471	-0.00401652		721.5	-92.4167	-90.5245	-88.6682	-90.2065				721.5	-20.0097	-19.8596	-15.531	-17.5876
722	-0.00539112	-0.00550169	-0.00527471	-0.00431392		722	-92.4157	-90.525	-88.6435	-90.1854				722	-20.0172	-19.8694	-15.5459	-17.6014
722.5	-0.00573829	-0.00557474	-0.00552669	-0.00467733		722.5	-92.3928	-90.5264	-88.6425	-90.1842				722.5	-20.0239	-19.8752	-15.5573	-17.5996
723	-0.00615931	-0.0057001	-0.00589429	-0.00508054		723	-92.3891	-90.5241	-88.6434	-90.2054				723	-20.0326	-19.8825	-15.5711	-17.6166
723.5	-0.00662303	-0.00586026	-0.00634278	-0.00549556		723.5	-92.3864	-90.5254	-88.6194	-90.2052				723.5	-20.0288	-19.885	-15.582	-17.616
724	-0.00709534	-0.00603526	-0.00682694	-0.00590057		724	-92.4124	-90.5416	-88.6428	-90.2056				724	-20.0454	-19.8964	-15.5997	-17.6288
724.5	-0.00754232	-0.00620528	-0.00729951	-0.00627514		724.5	-92.4157	-90.5521	-88.67	-90.2056				724.5	-20.0483	-19.8982	-15.6089	-17.635
725	-0.00793481	-0.00635419	-0.00772593	-0.00660913		725	-92.4421	-90.578	-88.6941	-90.2409				725	-20.0499	-19.8985	-15.6201	-17.6436
725.5	-0.00825083	-0.00646962	-0.00808582	-0.00689845		725.5	-92.4676	-90.5776	-88.6937	-90.2497				725.5	-20.0538	-19.9094	-15.6372	-17.6475
726	-0.00847542	-0.00654433	-0.00837347	-0.00714496		726	-92.4687	-90.578	-88.6941	-90.2499				726	-20.0568	-19.9146	-15.649	-17.6581
726.5	-0.00860326	-0.00657615	-0.00859111	-0.00735023		726.5	-92.4683	-90.6047	-88.6941	-90.2499				726.5	-20.0589	-19.9174	-15.6567	-17.6637
727	-0.0086369	-0.00656693	-0.00873666	-0.0075154		727	-92.4681	-90.5772	-88.6939	-90.2288				727	-20.0678	-19.9217	-15.6631	-17.6655
727.5	-0.00858462	-0.00652207	-0.00880078	-0.00764051		727.5	-92.4693	-90.5778	-88.6941	-90.2293				727.5	-20.075	-19.9351	-15.677	-17.6715
728	-0.00846014	-0.00645001	-0.00876518	-0.00772256		728	-92.4944	-90.6045	-88.718	-90.2507				728	-20.0961	-19.9535	-15.6968	-17.6836
728.5	-0.00827982	-0.00636136	-0.00861241	-0.00775817		728.5	-92.4967	-90.6043	-88.7167	-90.2709				728.5	-20.0929	-19.9549	-15.6991	-17.6897
729	-0.00806353	-0.0062693	-0.00833564	-0.00774572		729	-92.5144	-90.624	-88.7364	-90.2779				729	-20.1051	-19.9824	-15.7214	-17.7086
729.5	-0.00783055	-0.00618789	-0.00795228	-0.00768592		729.5	-92.506	-90.6316	-88.7437	-90.2713				729.5	-20.1117	-19.9874	-15.7322	-17.7185
730	-0.00760075	-0.00613133	-0.00750344	-0.00758445		730	-92.5225	-90.6423	-88.7662	-90.2933				730	-20.1169	-19.9924	-15.7321	-17.7266
730.5	-0.00739433	-0.00611259	-0.00704914	-0.00745036		730.5	-92.5449	-90.6392	-88.7751	-90.2966				730.5	-20.133	-20.0017	-15.7528	-17.7338
731	-0.00722995	-0.00614122	-0.00665579	-0.00729673		731	-92.5472	-90.6308	-88.7666	-90.3137				731	-20.1325	-20.0102	-15.765	-17.7415
731.5	-0.00712304	-0.00622194	-0.00638025	-0.00713719		731.5	-92.5472	-90.6563	-88.7821	-90.3137				731.5	-20.1351	-20.0185	-15.776	-17.7481
732	-0.00708502	-0.00635296	-0.00625578	-0.00698451		732	-92.5472	-90.6306	-88.7664	-90.3087				732	-20.1467	-20.0261	-15.7829	-17.757
732.5	-0.00712176	-0.00652682	-0.00628718	-0.00684875		732.5	-92.5594	-90.6341	-88.7475	-90.3137				732.5	-20.1529	-20.032	-15.8017	-17.7687
733	-0.00723211	-0.00672986	-0.00645022	-0.00673568		733	-92.547	-90.6592	-88.7662	-90.3135				733	-20.1525	-20.0438	-15.8077	-17.7685
733.5	-0.00740816	-0.00694342	-0.00670019	-0.00664679		733.5	-92.5742	-90.6596	-88.7905	-90.3349				733.5	-20.1552	-20.041	-15.8107	-17.7704
734	-0.00763339	-0.0071464	-0.00697997	-0.00657895		734	-92.6008	-90.6855	-88.8069	-90.3349				734	-20.1598	-20.0597	-15.8244	-17.779
734.5	-0.00788295	-0.00731467	-0.00723134	-0.00652573		734.5	-92.5907	-90.6878	-88.7923	-90.3349				734.5	-20.1559	-20.0616	-15.8383	-17.7854
735	-0.00812802	-0.0074269	-0.00740456	-0.00647885		735	-92.5812	-90.6857	-88.8151	-90.3349				735	-20.1602	-20.069	-15.8493	-17.7938
735.5	-0.00833506	-0.00746444	-0.00746287	-0.00642885		735.5	-92.6006	-90.6972	-88.815	-90.3561				735.5	-20.1634	-20.0725	-15.859	-17.7945
736	-0.00847285	-0.00741469	-0.00738631	-0.00636638		736	-92.5732	-90.6857	-88.8144	-90.3508				736	-20.1745	-20.0794	-15.8769	-17.8005
736.5	-0.00851392	-0.00727164	-0.00717381	-0.00628333		736.5	-92.5996	-90.7116	-88.8394	-90.356				736.5	-20.1727	-20.0803	-15.8842	-17.8062
737	-0.00843925	-0.00703687	-0.00684174	-0.0061726		737	-92.626	-90.7381	-88.8389	-90.356				737	-20.1708	-20.084	-15.8907	-17.8023
737.5	-0.00824196	-0.0067201	-0.00641986	-0.00603058		737.5	-92.6521	-90.7494	-88.8628	-90.3773				737.5	-20.18	-20.0962	-15.9021	-17.8156
738	-0.0079281	-0.00633618	-0.00594874	-0.00585675		738	-92.6781	-90.7646	-88.863	-90.3773				738	-20.1823	-20.1058	-15.9154	-17.8178
738.5	-0.00751611	-0.00590788	-0.00546698	-0.00565473		738.5	-92.6517	-90.7383	-88.863	-90.3773				738.5	-20.1914	-20.1133	-15.9291	-17.8235
739	-0.00703815	-0.00546324	-0.00501276	-0.00543426		739	-92.6678	-90.7402	-88.8412	-90.3772				739	-20.195	-20.1199	-15.9361	-17.8247
739.5	-0.00653362	-0.00503256	-0.00461657	-0.00521084		739.5	-92.6802	-90.7371	-88.8635	-90.3775				739.5	-20.2084	-20.129	-15.9511	-17.8276
740	-0.00604286	-0.00464962	-0.00430012	-0.00500522		740	-92.6802	-90.7646	-88.8633	-90.3987				740	-20.2149	-20.1311	-15.9565	-17.828
740.5	-0.00560768	-0.00434581	-0.00408378	-0.00484132		740.5	-92.6812	-90.7652	-88.8632	-90.3992				740.5	-20.2215	-20.132	-15.9729	-17.8329
741	-0.00525531	-0.00414949	-0.00398557	-0.00474353		741	-92.6835	-90.7955	-88.8873	-90.3993				741	-20.2289	-20.1413	-15.9791	-17.8371
741.5	-0.00500616	-0.00408366	-0.00402334	-0.00473287		741.5	-92.7055	-90.7837	-88.8819	-90.4081				741.5	-20.2334	-20.1483	-15.9991	-17.8451
742	-0.00486771	-0.00415957	-0.00421003	-0.00482326		742	-92.7029	-90.7691	-88.8908	-90.4196				742	-20.2522	-20.1609	-16.0063	-17.8529
742.5	-0.00483218	-0.00437709	-0.00454766	-0.00501917		742.5	-92.6802	-90.7876	-88.8882	-90.4047				742.5	-20.2559	-20.1548	-16.0056	-17.8489
743	-0.00488092	-0.00472402	-0.0050218	-0.00531128		743	-92.6806	-90.7691	-88.863	-90.3987				743	-20.2585	-20.1699	-16.0131	-17.8591
743.5	-0.00498648	-0.00517715	-0.00560033	-0.00567921		743.5	-92.6958	-90.7691	-88.888	-90.3986				743.5	-20.269	-20.1807	-16.0293	-17.8671
744	-0.00511882	-0.00570316	-0.0062316	-0.00608967		744	-92.6806	-90.7681	-88.888	-90.3987				744	-20.274	-20.1809	-16.0407	-17.8685
744.5	-0.00524916	-0.00626085	-0.00685492	-0.00650399		744.5	-92.7066	-90.7689	-88.8951	-90.4061				744.5	-20.2862	-20.1835	-16.0487	-17.8675
745	-0.00535493	-0.00680988	-0.00741431	-0.00688339		745	-92.733	-90.7957	-88.9114	-90.4199				745	-20.2934	-20.1926	-16.0568	-17.8715
745.5	-0.00542406	-0.00730934	-0.00786272	-0.0071971		745.5	-92.733	-90.8002	-88.9116	-90.4413				745.5	-20.2963	-20.2012	-16.0659	-17.8725
746	-0.00545493	-0.00773034	-0.00817603	-0.00742254		746	-92.713	-90.8016	-88.9167	-90.4256				746	-20.3046	-20.2099	-16.086	-17.8859
746.5	-0.005458	-0.00805269	-0.00835584	-0.0075489		746.5	-92.7398	-90.8286	-88.9255	-90.4465				746.5	-20.2939	-20.2142	-16.0926	-17.8905
747	-0.00545256	-0.00826747	-0.0084229	-0.007578		747	-92.7468	-90.8547	-88.9416	-90.4682				747	-20.2999	-20.2207	-16.1009	-17.887
747.5	-0.00546304	-0.00837451	-0.00841098	-0.00752166		747.5	-92.7661	-90.8491	-88.961	-90.4842				747.5	-20.3017	-20.2273	-16.1087	-17.8916
748	-0.00551414	-0.00837916	-0.00835719	-0.00739818		748	-92.7595	-90.8479	-88.9598	-90.4837				748	-20.3055	-20.2332	-16.1152	-17.8963
748.5	-0.00562659	-0.00829084	-0.00829101	-0.00722695		748.5	-92.7725	-90.8499	-88.9617	-90.4617				748.5	-20.3071	-20.2397	-16.12	-17.895
749	-0.00581166	-0.00812047	-0.00822515	-0.00702438		749	-92.7595	-90.8727	-88.9835	-90.4837				749	-20.3068	-20.2511	-16.1356	-17.9066
749.5	-0.00607139	-0.0078793	-0.00814994	-0.00680174		749.5	-92.733	-90.8571	-88.9596	-90.4624				749.5	-20.3101	-20.254	-16.1462	-17.9149
750	-0.0063944	-0.00757816	-0.00803723	-0.00656258		750	-92.7595	-90.8744	-88.9814	-90.4834				750	-20.3196	-20.2608	-16.156	-17.9231
750.5	-0.00676076	-0.0072284	-0.00784573	-0.00630699		750.5	-92.7595	-90.9005	-88.9841	-90.4836				750.5	-20.3223	-20.264	-16.1709	-17.9324
751	-0.00714656	-0.00684592	-0.00753578	-0.0060342		751	-92.788	-90.8997	-89.0078	-90.505				751	-20.3314	-20.2631	-16.1746	-17.9391
751.5	-0.00752224	-0.00644762	-0.00708554	-0.00574286		751.5	-92.808	-90.9054	-88.9878	-90.4833				751.5	-20.3367	-20.2704	-16.1883	-17.9411
752	-0.00786124	-0.00605927	-0.00649644	-0.00544016		752	-92.7878	-90.9225	-89.0062	-90.5109				752	-20.3347	-20.2693	-16.1948	-17.9506
752.5	-0.00814243	-0.00570829	-0.00580444	-0.0051389		752.5	-92.8066	-90.9272	-89.0323	-90.5262				752.5	-20.3435	-20.2762	-16.2028	-17.9548
753	-0.0083524	-0.00542241	-0.00507617	-0.00485599		753	-92.814	-90.9457	-89.0541	-90.5208				753	-20.3363	-20.279	-16.2168	-17.9602
753.5	-0.00848676	-0.00522834	-0.00440237	-0.0046133		753.5	-92.8134	-90.927	-89.0305	-90.5263				753.5	-20.3381	-20.2883	-16.2291	-17.9651
754	-0.00854987	-0.00514371	-0.00387584	-0.00443194		754	-92.8362	-90.9274	-89.0325	-90.5279				754	-20.3431	-20.279	-16.232	-17.9614
754.5	-0.00855191	-0.0051772	-0.00357296	-0.00432535		754.5	-92.8562	-90.9258	-89.0339	-90.5386				754.5	-20.3502	-20.295	-16.2442	-17.9721
755	-0.00850601	-0.00532349	-0.00353784	-0.00429815		755	-92.8535	-90.928	-89.0328	-90.5281				755	-20.3588	-20.2944	-16.2557	-17.976
755.5	-0.00842645	-0.00556328	-0.00376783	-0.00434124		755.5	-92.8721	-90.94	-89.021	-90.5122				755.5	-20.3517	-20.2935	-16.2691	-17.9794
756	-0.00832564	-0.00586231	-0.00421372	-0.004434		756	-92.8731	-90.9282	-89.0333	-90.5279				756	-20.3542	-20.2937	-16.2746	-17.9788
756.5	-0.00821364	-0.00617958	-0.00478742	-0.00454698		756.5	-92.8672	-90.9272	-89.008	-90.5068				756.5	-20.361	-20.2953	-16.2869	-17.984
757	-0.00809799	-0.00647027	-0.00538146	-0.00464937		757	-92.8735	-90.9262	-89.0325	-90.5281				757	-20.3736	-20.2923	-16.2916	-17.9806
757.5	-0.00798442	-0.00669481	-0.00589574	-0.0047147		757.5	-92.9001	-90.9541	-89.0516	-90.5493				757.5	-20.3728	-20.2984	-16.301	-17.9817
758	-0.00787995	-0.006826	-0.00625273	-0.00472775		758	-92.8997	-90.98	-89.0567	-90.5493				758	-20.375	-20.2951	-16.3082	-17.9874
758.5	-0.00779396	-0.0068499	-0.00641807	-0.00468835		758.5	-92.8997	-90.98	-89.0807	-90.5708				758.5	-20.3787	-20.2933	-16.3131	-17.9892
759	-0.00773975	-0.00677157	-0.00640526	-0.00461282		759	-92.9106	-91.0074	-89.0805	-90.5707				759	-20.379	-20.2976	-16.32	-17.9926
759.5	-0.00773376	-0.00661272	-0.00627065	-0.00453028		759.5	-92.9504	-91.0337	-89.105	-90.5919				759.5	-20.3822	-20.303	-16.3321	-18.0047
760	-0.00779263	-0.0064088	-0.00609518	-0.00447869		760	-92.9241	-91.0298	-89.081	-90.5705				760	-20.3865	-20.3168	-16.341	-18.0161
760.5	-0.00792933	-0.00619951	-0.00596182	-0.0044948		760.5	-92.9521	-91.032	-89.1058	-90.5917				760.5	-20.3797	-20.3074	-16.3354	-18.0118
761	-0.00814945	-0.00602366	-0.00593876	-0.00460827		761	-92.9364	-91.0057	-89.1046	-90.5705				761	-20.3849	-20.3075	-16.3352	-18.0165
761.5	-0.00844862	-0.00591162	-0.00606317	-0.00483378		761.5	-92.9257	-91.0063	-89.0807	-90.565				761.5	-20.3778	-20.3165	-16.348	-18.0297
762	-0.00880789	-0.00588164	-0.00633361	-0.00516996		762	-92.9523	-91.0333	-89.1057	-90.5653				762	-20.383	-20.3239	-16.3545	-18.0326
762.5	-0.00919501	-0.00593613	-0.00671024	-0.00559663		762.5	-92.9585	-91.0098	-89.1007	-90.5496				762.5	-20.3784	-20.3206	-16.3617	-18.0319
763	-0.00956591	-0.00606179	-0.00712876	-0.0060776		763	-92.9521	-91.0302	-89.1046	-90.5705				763	-20.3828	-20.3299	-16.3701	-18.0376
763.5	-0.0098706	-0.00623277	-0.00751069	-0.0065685		763.5	-92.9781	-91.0347	-89.1037	-90.5919				763.5	-20.3889	-20.327	-16.3766	-18.0441
764	-0.0100635	-0.00641582	-0.0077858	-0.00701786		764	-92.9649	-91.0135	-89.1039	-90.5796				764	-20.3871	-20.3286	-16.3871	-18.0523
764.5	-0.0101084	-0.00657661	-0.0079023	-0.00738356		764.5	-92.9968	-91.0458	-89.1364	-90.5919				764.5	-20.4008	-20.3384	-16.3932	-18.0519
765	-0.00998476	-0.00668395	-0.00783923	-0.00763044		765	-93.0329	-91.061	-89.153	-90.5958				765	-20.3953	-20.3359	-16.3995	-18.0523
765.5	-0.00969059	-0.00671509	-0.00760889	-0.00773606		765.5	-93.0595	-91.0612	-89.1521	-90.6121				765.5	-20.4013	-20.3361	-16.4055	-18.0541
766	-0.00924339	-0.00665727	-0.00724897	-0.0076956		766	-93.0595	-91.0873	-89.1771	-90.6343				766	-20.3996	-20.3373	-16.4123	-18.0556
766.5	-0.00867858	-0.0065102	-0.00681349	-0.00751848		766.5	-93.0745	-91.0873	-89.16	-90.6351				766.5	-20.4092	-20.3391	-16.4236	-18.0565
767	-0.00804152	-0.00628371	-0.00635555	-0.00722703		767	-93.0595	-91.0875	-89.1773	-90.6343				767	-20.4058	-20.3383	-16.4356	-18.0703
767.5	-0.00738396	-0.00599773	-0.0059186	-0.00685182		767.5	-93.0857	-91.1147	-89.1773	-90.6557				767.5	-20.3983	-20.3374	-16.4309	-18.066
768	-0.00675584	-0.00567436	-0.00552578	-0.00642631		768	-93.0904	-91.1196	-89.1823	-90.6637				768	-20.3968	-20.3374	-16.4457	-18.0779
768.5	-0.00619527	-0.00533984	-0.00518077	-0.00598533		768.5	-93.0859	-91.1138	-89.1773	-90.6555				768.5	-20.4039	-20.3423	-16.4516	-18.0814
769	-0.00572892	-0.00501451	-0.00487133	-0.00555972		769	-93.0607	-91.0847	-89.1762	-90.6412				769	-20.4042	-20.3426	-16.4545	-18.0897
769.5	-0.00536948	-0.00471537	-0.004578	-0.00517089		769.5	-93.0587	-91.1138	-89.1942	-90.6555				769.5	-20.4105	-20.3498	-16.4604	-18.0954
770	-0.00511341	-0.00445442	-0.00428439	-0.00483702		770	-93.0857	-91.1138	-89.2014	-90.6774				770	-20.4103	-20.3406	-16.467	-18.0936
770.5	-0.00494541	-0.0042353	-0.00398517	-0.00456323		770.5	-93.1116	-91.1412	-89.2267	-90.6849				770.5	-20.4069	-20.3453	-16.4743	-18.103
771	-0.00484372	-0.00405688	-0.00368559	-0.00434848		771	-93.085	-91.1399	-89.2232	-90.6769				771	-20.4058	-20.3389	-16.4758	-18.1004
771.5	-0.00478312	-0.00391332	-0.00340103	-0.00418461		771.5	-93.0869	-91.1126	-89.2121	-90.6549				771.5	-20.401	-20.3341	-16.4782	-18.1022
772	-0.00474161	-0.0037966	-0.0031517	-0.00405751		772	-93.0877	-91.112	-89.1996	-90.6549				772	-20.3987	-20.3306	-16.486	-18.1062
772.5	-0.00470384	-0.00369837	-0.00295288	-0.0039526		772.5	-93.1123	-91.1381	-89.2014	-90.6793				772.5	-20.4072	-20.3445	-16.4939	-18.1225
773	-0.00466406	-0.00361295	-0.00281414	-0.00385534		773	-93.1372	-91.1404	-89.2124	-90.7011				773	-20.4071	-20.3397	-16.5011	-18.1185
773.5	-0.00462787	-0.00353865	-0.00273638	-0.00375603		773.5	-93.1395	-91.1603	-89.2237	-90.6912				773.5	-20.4101	-20.347	-16.4989	-18.1205
774	-0.00461107	-0.0034786	-0.00271331	-0.00365173		774	-93.1384	-91.1461	-89.2255	-90.6788				774	-20.4041	-20.3466	-16.5079	-18.0976
774.5	-0.00463756	-0.00344145	-0.00273603	-0.0035479		774.5	-93.1384	-91.1665	-89.2255	-90.6998				774.5	-20.4139	-20.3509	-16.5164	-18.0832
775	-0.00473564	-0.00344083	-0.00279792	-0.00345893		775	-93.1288	-91.1441	-89.2276	-90.6931				775	-20.4196	-20.3523	-16.5271	-18.0741
775.5	-0.00493372	-0.00349338	-0.00289956	-0.00340778		775.5	-93.151	-91.1527	-89.2151	-90.6871				775.5	-20.4185	-20.348	-16.5353	-18.0686
776	-0.0052563	-0.00361668	-0.00305247	-0.00342278		776	-93.1382	-91.1585	-89.2255	-90.6991				776	-20.4141	-20.3454	-16.5332	-18.0569
776.5	-0.00572009	-0.00382946	-0.00327878	-0.00353368		776.5	-93.1368	-91.1663	-89.2512	-90.7211				776.5	-20.4114	-20.3445	-16.5338	-18.0651
777	-0.00632627	-0.0041449	-0.00361132	-0.00376536		777	-93.1382	-91.165	-89.2262	-90.7002				777	-20.4219	-20.3503	-16.5515	-18.0599
777.5	-0.00706216	-0.00456998	-0.00408373	-0.00413342		777.5	-93.1646	-91.1685	-89.2496	-90.7009				777.5	-20.414	-20.3449	-16.552	-18.0523
778	-0.00789787	-0.00510388	-0.00472158	-0.00463965		778	-93.1477	-91.1714	-89.2303	-90.7011				778	-20.4088	-20.339	-16.5484	-18.0448
778.5	-0.00878487	-0.00573279	-0.00553258	-0.00527147		778.5	-93.1372	-91.1679	-89.2246	-90.6788				778.5	-20.4084	-20.3318	-16.5554	-18.0495
779	-0.00966563	-0.00643076	-0.00650185	-0.00599648		779	-93.1368	-91.1687	-89.2512	-90.6998				779	-20.4183	-20.3378	-16.5725	-18.0616
779.5	-0.010477	-0.00716224	-0.00757762	-0.00676746		779.5	-93.1799	-91.1587	-89.238	-90.7064				779.5	-20.4148	-20.3332	-16.5781	-18.0537
780	-0.0111542	-0.00788333	-0.0086827	-0.00752725		780	-93.1852	-91.1689	-89.2507	-90.6998				780	-20.4148	-20.3258	-16.5789	-18.0595
780.5	-0.0116359	-0.00853861	-0.00972212	-0.00821354		780.5	-93.2058	-91.1952	-89.2748	-90.7184				780.5	-20.4177	-20.3263	-16.5911	-18.0622
781	-0.0118778	-0.00908099	-0.010593	-0.00877008		781	-93.2203	-91.1936	-89.2739	-90.7204				781	-20.4158	-20.3269	-16.5948	-18.0603
781.5	-0.0118573	-0.00947157	-0.0112117	-0.00914947		781.5	-93.2477	-91.2215	-89.2741	-90.7424				781.5	-20.4175	-20.3205	-16.602	-18.0566
782	-0.0115768	-0.00968053	-0.0115187	-0.00932395		782	-93.2477	-91.2218	-89.2978	-90.741				782	-20.4251	-20.3104	-16.5989	-18.0531
782.5	-0.0110624	-0.00969752	-0.011495	-0.00928321		782.5	-93.2741	-91.247	-89.3255	-90.7633				782.5	-20.4156	-20.3125	-16.5982	-18.0545
783	-0.0103581	-0.00952735	-0.0111625	-0.00903796		783	-93.3271	-91.2734	-89.348	-90.8062				783	-20.4225	-20.3191	-16.6105	-18.0599
783.5	-0.00952574	-0.00919111	-0.0105773	-0.00861701		783.5	-93.3427	-91.2997	-89.3728	-90.8069				783.5	-20.416	-20.3169	-16.6113	-18.0591
784	-0.00863654	-0.0087207	-0.00981683	-0.0080604		784	-93.3267	-91.3003	-89.3476	-90.8009				784	-20.4098	-20.3139	-16.6161	-18.0631
784.5	-0.00776183	-0.00815306	-0.00896332	-0.00741769		784.5	-93.3106	-91.277	-89.3523	-90.7897				784.5	-20.4167	-20.313	-16.6177	-18.0639
785	-0.00696511	-0.00752854	-0.00809079	-0.00673296		785	-93.3163	-91.3046	-89.3478	-90.8062				785	-20.4069	-20.3044	-16.6176	-18.0647
785.5	-0.00629152	-0.00688111	-0.0072622	-0.00604825		785.5	-93.3267	-91.3309	-89.3746	-90.8064				785.5	-20.4108	-20.3189	-16.632	-18.0695
786	-0.00577325	-0.00624205	-0.00651106	-0.00539957		786	-93.3005	-91.3023	-89.3744	-90.8				786	-20.4056	-20.3088	-16.6406	-18.0709
786.5	-0.00541978	-0.00563409	-0.00585083	-0.00480984		786.5	-93.3248	-91.3025	-89.383	-90.8259				786.5	-20.4025	-20.302	-16.6412	-18.0639
787	-0.00522216	-0.00506785	-0.00528439	-0.00429514		787	-93.3365	-91.3299	-89.3985	-90.8292				787	-20.3979	-20.3048	-16.6455	-18.064
787.5	-0.00515624	-0.00455532	-0.00479845	-0.00386072		787.5	-93.3374	-91.3229	-89.3789	-90.8138				787.5	-20.3984	-20.2916	-16.647	-18.068
788	-0.00518691	-0.00410238	-0.00438535	-0.00350679		788	-93.3244	-91.3266	-89.3773	-90.8083				788	-20.4017	-20.2886	-16.6502	-18.0722
788.5	-0.00527533	-0.00371221	-0.00403166	-0.00322903		788.5	-93.3246	-91.3262	-89.3967	-90.8066				788.5	-20.4003	-20.2807	-16.6623	-18.0773
789	-0.00538406	-0.00339395	-0.00373534	-0.0030214		789	-93.344	-91.335	-89.4073	-90.8122				789	-20.3981	-20.2805	-16.6589	-18.0797
789.5	-0.00548115	-0.00315237	-0.00349555	-0.00287842		789.5	-93.3534	-91.3533	-89.4216	-90.8265				789.5	-20.3991	-20.2868	-16.6692	-18.0793
790	-0.00554488	-0.00299327	-0.00332043	-0.00279364		790	-93.379	-91.3537	-89.421	-90.8492				790	-20.3927	-20.2755	-16.6675	-18.0782
790.5	-0.00556597	-0.00292098	-0.0032228	-0.00275998		790.5	-93.3755	-91.3291	-89.3967	-90.8275				790.5	-20.3936	-20.2794	-16.6744	-18.0901
791	-0.00554758	-0.00293496	-0.00321235	-0.00276694		791	-93.3809	-91.3488	-89.4201	-90.843				791	-20.3842	-20.2792	-16.6775	-18.088
791.5	-0.00550415	-0.00302684	-0.00329345	-0.00279775		791.5	-93.3802	-91.327	-89.4033	-90.8278				791.5	-20.3797	-20.2832	-16.6869	-18.1012
792	-0.00545803	-0.00317802	-0.00344894	-0.00282517		792	-93.4066	-91.3531	-89.4208	-90.8487				792	-20.3856	-20.2885	-16.6955	-18.1073
792.5	-0.00543446	-0.00335813	-0.00363737	-0.00280382		792.5	-93.3815	-91.3258	-89.3966	-90.8267				792.5	-20.3781	-20.283	-16.6979	-18.1079
793	-0.0054488	-0.00352501	-0.00376483	-0.00264725		793	-93.4054	-91.3529	-89.4207	-90.8271				793	-20.3724	-20.2812	-16.6999	-18.1122
793.5	-0.00552024	-0.00364874	-0.00379037	-0.00234042		793.5	-93.419	-91.3642	-89.4449	-90.8487				793.5	-20.3708	-20.2738	-16.7006	-18.1122
794	-0.00564643	-0.00368208	-0.00357564	-0.00177359		794	-93.3953	-91.334	-89.408	-90.8356				794	-20.3695	-20.2774	-16.7093	-18.1185
794.5	-0.0058139	-0.00358908	-0.00300238	-0.000859106		794.5	-93.3846	-91.3508	-89.4207	-90.8487				794.5	-20.3645	-20.2724	-16.7086	-18.1234
795	-0.00600585	-0.00333644	-0.00195334	0.000496752		795	-93.4033	-91.3735	-89.4449	-90.8487				795	-20.3579	-20.268	-16.7128	-18.1252

## Sheet: Basic
	OBJEMOVÁ HMOTNOST
	Veličina Vzorek	A1 [mm]	A2 [cm]	A [mm]	B1 [cm]	B2 [cm]	B [cm]	C1 [cm]	C2 [cm]	C [cm]	V [cm3]	m [g]	ρ [g/cm3]
	F160I	250.12	250.1	250.11	250.1	250.1	250.1	3.52	3.51	3.515	2198.72	309.82	0.140909
	F160II	250.11	250.11	250.11	250.1	250.11	250.105	3.51	3.51	3.51	2195.64	307.76	0.140169
	F160III	250.11	250.08	250.095	250.1	250.1	250.1	3.52	3.51	3.515	2198.59	298.81	0.13591
	F1 60 IV	250.09	250.11	250.1	250.11	250.1	250.105	3.58	3.59	3.585	2242.46	307.25	0.137015
	F1 60 V	249.95	249.97	249.96	251.01	259.94	255.475	3.61	3.6	3.605	2302.1	307.46	0.133556
	F180I	250.1	250.09	250.095	250.11	250.1	250.105	3.49	3.5	3.495	2186.12	309.06	0.141374
	F180II	250.11	250.11	250.11	250.08	250.11	250.095	3.51	3.49	3.5	2189.29	310.69	0.141913
	F180III	250.11	250.08	250.095	250.08	250.12	250.1	3.51	3.48	3.495	2186.08	296.31	0.135544
	F 180 IV	249.96	249.97	249.965	250.07	250.08	250.075	3.54	3.52	3.53	2206.6	300.81	0.136323
	F 180 V	250.14	250.11	250.125	250.74	250.91	250.825	3.51	3.54	3.525	2211.5	314.04	0.142003
	B160I	250.1	250.05	250.075	250.1	250.1	250.1	3.52	3.53	3.525	2204.67	303.24	0.137545
	B160II	250.1	250.1	250.1	250.1	250.08	250.09	3.51	3.54	3.525	2204.8	302.67	0.137278
	B160III	250.1	250.07	250.085	250.11	250.11	250.11	3.52	3.53	3.525	2204.84	294.01	0.133347
	B160IV	249.65	249.75	249.7	250	250.54	250.27	3.54	3.54	3.54	2212.23	298.21	0.134801
	B160V	249.72	250.12	249.92	249.81	249.97	249.89	3.57	3.57	3.57	2229.55	297.87	0.133601
	B180I	250	250.12	250.06	250.1	250.1	250.1	3.51	3.51	3.51	2195.15	305.74	0.13928
	B180II	250.05	250.11	250.08	250.1	250.1	250.1	3.49	3.53	3.51	2195.33	307.15	0.139911
	B180III	250.04	250.05	250.045	250.11	250.08	250.095	3.5	3.5	3.5	2188.73	296.32	0.135385
	B180 IV	250	250.11	250.055	250.11	250.04	250.075	3.49	3.54	3.515	2198.02	297.14	0.135185
	B180 V	249.87	249.91	249.89	250.02	250.01	250.015	3.51	3.54	3.525	2202.29	298.52	0.13555
	C160I	250.08	250.1	250.09	250.1	250.1	250.1	3.55	3.55	3.55	2220.44	300.53	0.135347
	C160II	250.09	250.1	250.095	250.09	250.1	250.095	3.54	3.55	3.545	2217.31	288.25	0.13
	C160III	250.11	250.04	250.075	250.1	250.11	250.105	3.52	3.56	3.54	2214.09	298.84	0.134972
	C160IV	250.05	250.91	250.48	249.23	248.94	249.085	3.55	3.58	3.565	2224.23	300.45	0.13508
	C160 V	251.23	251.21	251.22	249.02	248.46	248.74	3.64	3.65	3.645	2277.7	296.45	0.130153
	C180I	250.12	250.02	250.07	250.11	250.11	250.11	3.52	3.53	3.525	2204.71	300.02	0.136081
	C180II	250.05	250.02	250.035	250.12	250.12	250.12	3.52	3.54	3.53	2207.62	305.03	0.138172
	C180III	250.05	250.08	250.065	250.02	250	250.01	3.53	3.51	3.52	2200.66	303.7	0.138004
	C180IV	249.12	249.08	249.1	248.12	248.12	248.12	3.61	3.64	3.625	2240.49	294.45	0.131422
	C180V	248.11	248.09	248.1	249.23	243.26	246.245	3.7	3.72	3.71	2266.56	300.12	0.132412
	hmotnost							hmotnost	t1	t2	t3	t4		WA
F 160a	50.09	35.03	35.05	35.09	35.12			359.17	36.32	36.28	36.35	36.25		6.17049			3.68256	3.50927	3.59077	3.21754
F 160b	50.04	35.04	35.03	35.04	35.03			360.89	36.26	36.26	36.26	36.28		6.21203	6.17067	0.177449	3.48174	3.51128	3.48174	3.56837
F160c	50.04	35.03	35.06	35.04	35.01			356.76	36.25	36.31	36.26	36.23		6.1295			3.48273	3.56532	3.48174	3.48472
F180a	50.34	35.03	35.04	35.07	35.11			363.53	36.14	36.2	36.22	36.31		6.22149			3.16871	3.3105	3.27916	3.41783
F180b	50.44	35.12	35.11	35.1	35.09			361.76	36.32	36.28	36.29	36.26		6.17209	6.18465	0.139503	3.41686	3.33238	3.39031	3.33428
F180c	50.26	35.01	35.02	35.04	35.03			359.88	36.13	36.18	36.19	36.12		6.16037			3.19909	3.31239	3.28196	3.11162
M160a	48.99	35.11	35.09	35.1	35.08			350.83	36.33	36.25	36.27	36.3		6.16126			3.47479	3.30579	3.33333	3.47777
M160b	48.98	35.08	35.11	35.12	35.07			348.74	36.27	36.37	36.24	36.26		6.12005	6.16056	0.172704	3.39225	3.58872	3.18907	3.39321
M160c	49.01	35.09	35.1	35.11	35.11			352.89	36.26	36.29	36.28	36.38		6.20037			3.33428	3.39031	3.33238	3.6172
M180a	49.6	35.09	35.1	35.09	35.11			354.63	36.18	36.19	36.18	36.26		6.1498			3.1063	3.10541	3.1063	3.27542
M180b	49.57	35.1	35.11	35.09	35.08			354.95	36.19	36.24	36.18	36.13		6.16058	6.17072	0.117955	3.10541	3.21846	3.1063	2.99316
M180c	49.56	35.1	35.1	35.11	35.11			356.92	36.2	36.22	36.13	36.16		6.20178			3.1339	3.19088	2.90516	2.9906
C160a	48.3	35.12	35.13	35.12	35.14			344.9	36.36	36.35	36.29	36.27		6.14079			3.53075	3.47282	3.33144	3.21571
C160a	48.33	35.14	35.14	35.13	35.12			345.49	36.29	36.47	36.29	36.29		6.14856	6.16015	0.116456	3.27262	3.78486	3.30202	3.33144
C160c	48.3	35.11	35.14	35.12	35.14			347.33	36.35	36.3	36.31	36.31		6.1911			3.53176	3.30108	3.38838	3.32954
C180a	48.87	35.11	35.08	35.07	35.09			350.39	36.26	36.27	36.16	36.11		6.16984			3.27542	3.39225	3.10807	2.90681
C180b	48.94	35.12	35.1	35.11	35.1			352.87	36.25	36.29	36.26	36.2		6.21026	6.18018	0.113789	3.21754	3.39031	3.27542	3.1339
C180c	48.86	35.09	35.11	35.08	35.08			349.86	36.18	36.28	36.17	36.14		6.16046			3.1063	3.33238	3.10718	3.02166

## Sheet: Diffusion
DRY - CUP
F 160	Dry cup
δcorr			2.77199e-11		B180-1		2.93523e-11	2.95738e-11	2.81838e-11	2.6997e-11
					B180-2		3.06126e-11	3.08241e-11	2.92916e-11	2.79883e-11
					B180-3		2.87239e-11	2.89505e-11	2.77238e-11	2.66445e-11
D			3.81332e-06		B180-1		4.03788e-06	4.06836e-06	3.87714e-06	3.71387e-06
					B180-2		4.21126e-06	4.24035e-06	4.02953e-06	3.85024e-06
					B180-3		3.95144e-06	3.98261e-06	3.81386e-06	3.66538e-06
μ [-]			6.07774		B180-1		5.69606	5.65339	5.93221	6.19299
					B180-2		5.46155	5.42408	5.70786	5.97365
					B180-3		5.82067	5.77511	6.03063	6.27493
F 180	Dry cup
δ			2.52678e-11		C160-1		1.83264e-11	2.44953e-11	2.75565e-11	2.83848e-11	2.90972e-11
					C160-2		2.01431e-11	2.5795e-11	2.9297e-11	3.01943e-11	2.90751e-11
					C160-3		1.71308e-11	2.21127e-11	2.53199e-11	2.59586e-11	2.61298e-11
D [m2s-1]			3.47599e-06		C160-1		2.52108e-06	3.36973e-06	3.79084e-06	3.90479e-06	4.00279e-06
					C160-2		2.77101e-06	3.54851e-06	4.03028e-06	4.15371e-06	3.99975e-06
					C160-3		2.35662e-06	3.04196e-06	3.48317e-06	3.57102e-06	3.59457e-06
μ [-]			6.81275		C160-1		9.12306	6.82548	6.06726	5.89021	5.74599
					C160-2		8.30022	6.48159	5.7068	5.53722	5.75037
					C160-3		9.75972	7.56092	6.60319	6.44074	6.39853
M 160
δcorr			2.83251e-11		A180-1		2.75024e-11	2.83798e-11	2.96906e-11	2.90491e-11	2.68879e-11
					A180-2		3.03191e-11	3.08233e-11	3.17574e-11	3.08416e-11	2.84526e-11
					A180-3		2.30177e-11	2.68882e-11	2.81167e-11	2.76498e-11	2.55e-11
D			3.89657e-06		A180-1		3.7834e-06	3.9041e-06	4.08442e-06	3.99617e-06	3.69886e-06
					A180-2		4.17088e-06	4.24024e-06	4.36875e-06	4.24276e-06	3.91412e-06
					A180-3		3.16645e-06	3.6989e-06	3.86791e-06	3.80368e-06	3.50794e-06
μ [-]			5.94047		A180-1		6.07919	5.89125	5.63116	5.75551	6.21813
					A180-2		5.51442	5.42422	5.26467	5.42099	5.87617
					A180-3		7.26365	6.21806	5.94636	6.04677	6.55655
M180
δcorr			2.77639e-11		C180-X		2.75733e-11	2.75733e-11	2.91548e-11	2.76899e-11	2.51439e-11
					C180-Y		2.75811e-11	2.87537e-11	2.89895e-11	2.9031e-11	2.60685e-11
					C180-Z		2.88231e-11	2.76528e-11	2.88417e-11	2.83706e-11	2.52122e-11
D			3.81938e-06		C180-X		3.79316e-06	3.79316e-06	4.01072e-06	3.80919e-06	3.45894e-06
					C180-Y		3.79423e-06	3.95553e-06	3.98797e-06	3.99368e-06	3.58614e-06
					C180-Z		3.96508e-06	3.80408e-06	3.96764e-06	3.90283e-06	3.46834e-06
μ [-]			6.0356		C180-X		6.06355	6.06355	5.73464	6.03804	6.64943
					C180-Y		6.06184	5.81464	5.76734	5.7591	6.41359
					C180-Z		5.80065	6.04614	5.7969	5.89315	6.63141
C 160
δ			3.11398e-11		B160-1		3.07231e-11	3.07231e-11	3.1616e-11	3.16508e-11	2.74218e-11
					B160-2		3.12399e-11	3.1108e-11	3.2835e-11	3.27208e-11	2.84564e-11
					B160-3		3.2314e-11	3.13893e-11	3.29413e-11	3.26715e-11	2.92858e-11
D [m2s-1]			4.28378e-06		B160-1		4.22646e-06	4.22646e-06	4.34929e-06	4.35408e-06	3.77231e-06
					B160-2		4.29755e-06	4.27941e-06	4.51698e-06	4.50128e-06	3.91463e-06
					B160-3		4.44532e-06	4.31811e-06	4.53161e-06	4.49449e-06	4.02874e-06
μ [-]			5.38381		B160-1		5.4419	5.4419	5.28822	5.28241	6.09705
					B160-2		5.35189	5.37458	5.09189	5.10966	5.8754
					B160-3		5.17399	5.3264	5.07546	5.11738	5.70898
C 180
δ			3.0244e-11		A160-1		2.86023e-11	2.82216e-11	2.92106e-11	2.93418e-11	2.44265e-11
					A160-2		3.10879e-11	3.10879e-11	3.23796e-11	3.23475e-11	2.76929e-11
					A160-3		3.01164e-11	2.96079e-11	3.0553e-11	3.03717e-11	2.54213e-11
D [m2s-1]			3.94204e-06		A160-1		3.93471e-06	3.88234e-06	4.01839e-06	4.03644e-06	3.36025e-06
					A160-2		4.27664e-06	4.27664e-06	4.45434e-06	4.44991e-06	3.8096e-06
					A160-3		4.143e-06	4.07304e-06	4.20305e-06	4.17811e-06	3.49711e-06
μ [-]			5.72761		A160-1		5.84541	5.92427	5.72368	5.69809	6.84472
					A160-2		5.37806	5.37806	5.16351	5.16864	6.03737
					A160-3		5.55154	5.64689	5.47221	5.50487	6.57686
WET - CUP
F 160
δ			7.73771e-11		A160-1		7.04651e-11	7.40435e-11	7.58573e-11	7.57226e-11	7.31523e-11
					A160-2		7.08281e-11	8.08387e-11	7.68446e-11	7.30709e-11	7.38585e-11
					A160-3		7.49908e-11	7.82484e-11	8.51793e-11	7.71946e-11	7.82445e-11
D [m2s-1]			1.04949e-05		A160-1		9.69361e-06	1.01859e-05	1.04354e-05	1.04169e-05	1.00633e-05
					A160-2		9.74355e-06	1.11207e-05	1.05712e-05	1.00521e-05	1.01604e-05
					A160-3		1.03162e-05	1.07643e-05	1.17178e-05	1.06194e-05	1.07638e-05
μ [-]			2.2055		A160-1		2.3727	2.25803	2.20404	2.20796	2.28554
					A160-2		2.36054	2.06822	2.17572	2.28808	2.26369
					A160-3		2.2295	2.13669	1.96283	2.16585	2.13679
F 180
δ			9.37254e-11		A180-1		6.58326e-11	7.15613e-11	7.12873e-11	8.88868e-11	8.32626e-11	9.62139e-11
					A180-2		8.16843e-11	8.52874e-11	8.78242e-11	9.36683e-11	1.35688e-10	1.44807e-10
					A180-3		7.05063e-11	7.49573e-11	7.37623e-11	1.01778e-10	9.34447e-11	1.03451e-10
D [m2s-1]			1.24108e-05		A180-1		9.05633e-06	9.84441e-06	9.80671e-06	1.22278e-05	1.14541e-05	1.32358e-05
					A180-2		1.1237e-05	1.17327e-05	1.20816e-05	1.28856e-05	1.86661e-05	1.99205e-05
					A180-3		9.69928e-06	1.03116e-05	1.01472e-05	1.40013e-05	1.28548e-05	1.42314e-05
μ [-]			1.93595		A180-1		2.53966	2.33635	2.34533	1.88096	2.00801	1.73772
					A180-2		2.04681	1.96034	1.90372	1.78494	1.23218	1.15459
					A180-3		2.37131	2.2305	2.26664	1.64271	1.78921	1.61615
M 160
δ			7.32536e-11		B160-1		7.14519e-11	7.45809e-11	7.1308e-11	7.20104e-11	7.32204e-11
					B160-2		6.82303e-11	6.92382e-11	6.91937e-11	7.07106e-11	7.12498e-11
					B160-3		6.8751e-11	8.22232e-11	7.99787e-11	7.76896e-11	7.89673e-11
D [m2s-1]			1.00772e-05		B160-1		9.82936e-06	1.02598e-05	9.80956e-06	9.9062e-06	1.00726e-05
					B160-2		9.38617e-06	9.52483e-06	9.51871e-06	9.72738e-06	9.80156e-06
					B160-3		9.4578e-06	1.13111e-05	1.10024e-05	1.06875e-05	1.08632e-05
μ [-]			2.28993		B160-1		2.33993	2.24176	2.34465	2.32178	2.28341
					B160-2		2.45041	2.41474	2.41629	2.36446	2.34656
					B160-3		2.43185	2.0334	2.09046	2.15206	2.11724
M 180
			1.01586e-10		B180-1		4.9774e-11	8.35438e-11	1.00531e-10	1.0404e-10	1.2009e-10
					B180-2		5.89721e-11	7.52273e-11	8.51399e-11	9.18365e-11	1.07509e-10
					B180-3		9.18494e-11	8.53559e-11	9.45516e-11	1.01054e-10	1.15507e-10
			1.25183e-05		B180-1		6.84721e-06	1.14928e-05	1.38296e-05	1.43123e-05	1.65203e-05
					B180-2		8.11256e-06	1.03487e-05	1.17124e-05	1.26336e-05	1.47895e-05
					B180-3		1.26354e-05	1.17421e-05	1.30071e-05	1.39016e-05	1.58898e-05
μ [-]			1.93793		B180-1		3.35903	2.00125	1.6631	1.60701	1.39223
					B180-2		2.83511	2.2225	1.96374	1.82054	1.55515
					B180-3		1.82029	1.95877	1.76827	1.65448	1.44747
C 160
δ			7.73771e-11		C160-1		7.74411e-11	8.06799e-11	7.93563e-11	7.62192e-11	7.75357e-11
					C160-2		8.2926e-11	8.61773e-11	8.50124e-11	8.14602e-11	8.25101e-11
					C160-3		7.00737e-11	7.26547e-11	7.11462e-11	6.8269e-11	6.91943e-11
D [m2s-1]			1.06445e-05		C160-1		1.06533e-05	1.10988e-05	1.09167e-05	1.04852e-05	1.06663e-05
					C160-2		1.14078e-05	1.18551e-05	1.16948e-05	1.12062e-05	1.13506e-05
					C160-3		9.63977e-06	9.99482e-06	9.78731e-06	9.39151e-06	9.51879e-06
μ [-]			2.17281		C160-1		2.15896	2.07229	2.10686	2.19357	2.15633
					C160-2		2.01616	1.9401	1.96668	2.05244	2.02632
					C160-3		2.38595	2.30119	2.34998	2.44902	2.41627
C 180
δ			7.63674e-11		C180-1		7.53581e-11	7.88346e-11	7.74969e-11	7.05786e-11	7.84363e-11
					C180-2		7.55964e-11	7.90838e-11	7.9394e-11	7.2534e-11	7.77824e-11
					C180-3		7.50957e-11	7.47002e-11	7.65065e-11	7.24962e-11	8.16174e-11
D [m2s-1]			1.05056e-05		C180-1		1.03667e-05	1.0845e-05	1.06609e-05	9.70922e-06	1.07902e-05
					C180-2		1.03995e-05	1.08792e-05	1.09219e-05	9.97821e-06	1.07002e-05
					C180-3		1.03306e-05	1.02762e-05	1.05247e-05	9.97301e-06	1.12278e-05
μ [-]			2.19254		C180-1		2.21864	2.1208	2.15741	2.36888	2.13157
					C180-2		2.21164	2.11412	2.10586	2.30502	2.14949
					C180-3		2.22639	2.23818	2.18533	2.30622	2.04849

## Sheet: Lambda
	RH	m	lambda	C	C J/kgK	a
A 180 III	50	30.86	0.0513	0.1967	1457.04	0.2733							Fine 180						Medium 160						Coarse 160
A 180 III	50	30.86	0.0512	0.1977	1464.44	0.268						RH	hmotnost	vlhkost	lambda				RH	hmotnost	vlhkost	lambda			22.46
A 180 III	50	30.86	0.0513	0.1985	1470.37	0.2709					A 180 III	0	29.7	0	neměřeno			B160 III	0	33.05	0			C160 IV	50	23.66	0.0534283	0.0541
A160 V	50	23.05	0.0514	0.1881	1393.33	0.2734					A 180 III	30	30.86	0.0390572	0.0513			B160 III	50	34.26	0.0366112	0.0538		C160 IV	50	23.66	0.0534283	0.0545
A160 V	50	23.05	0.0513	0.1895	1403.7	0.2705					A 180 III	30	30.86	0.0390572	0.0499			B160 III	50	34.26	0.0366112	0.0536		C 160 IV	30	23.06	0.0267142	0.048
B160 III	50	34.26	0.0538	0.1717	1271.85	0.3133					A 180 III	30	30.86	0.0390572	0.0513						0.054115	0.0521			30	23.06	0.0267142	0.05
B160 III	50	34.26	0.0536	0.1679	1243.7	0.319					A 180 III	30	30.7	0.03367	0.052			B 160 III	80	35.83	0.084115	0.0557			80	25.51	0.135797	0.059
B180 V	50	27.42	0.0558	0.1891	1400.74	0.4013					A 180 III	50	31.48	0.0599327	0.051			B160 III	30	34.17	0.033888	0.0535			80	25.51	0.135797	0.06
B180 V	50	27.42	0.0558	0.1852	1371.85	0.384					A 180 III	50	31.48	0.0599327	0.054										24.1
C160 IV	50	23.01	0.0571	0.1897	1405.19	0.3367					A180 III	80	34.0659	0.147	0.0589				80		0.146	0.0612		C 160 V	30	24.75	0.026971	0.051
C160 IV	50	23.01	0.0575	0.1874	1388.15	0.3435						80	34.0659	0.141474	0.0593				80		0.146	0.0604		C 160 V	30	24.75	0.026971	0.049
C180 IV	50	38.1	0.0517	0.1963	1454.07	0.2774							33.52	0.0861957	0.0561						0.14	0.0598			50	25.41	0.0543568	0.0549
C180 IV	50	38.1	0.0514	0.1959	1451.11	0.2738							33.52	0.0861957	0.0564						0.14	0.0601			50	25.41	0.0543568	0.0539
											A 180 VI	30	22.77		0.0517			B 160 II							80	27.39	0.136515	0.0594
																									80	27.39	0.136515	0.0589
A 160	80	24.22	0.0573	0.2239	1658.52	0.2559
	80		0.0576	0.229	1696.3	0.2585
B 160 III	80	35.83	0.0597	0.2252	1668.15	0.2652
	80		0.0595	0.2242	1660.74	0.6251
C 180	80	39.49	0.0539	0.2041	1511.85	0.3096
	80		0.0531	0.2017	1494.07	0.3096
C 160	80	25.56	0.0563	0.2244	1662.22	0.2509
			0.0556	0.2179	1614.07	0.2553
							Průměr	odchylka
A 160 IV	30	32.38
A 160 V	30	23.15	0.048	0.1729	1280.74	0.2774
A160 VI	30		0.0534	0.182	1348.15		0.052175	0.00473641	1410.52	150.222
A 160 VI	30		0.0536	0.20058	1485.78								Fine 160						Medium 180						Coarse 180
A 160 VI	30		0.0537	0.2062	1527.41							22.47						B 180 V	26.53						24.87
B160 III	30	34.17	0.0545	0.1835	1359.26	0.3144					A160 V	50	23.05	0.0258122	0.0494			B180 V	50	28.04	0.0569167	0.0548		C180 IV	50	26.3	0.057499	0.0522
B160V	30	33.5	0.05178	0.1978	1465.19	0.3081	0.05326	0.00316432	1442.47	171.342	A160 V	50	23.05	0.0258122	0.0513			B180 V	50	28.04	0.0569167	0.0541		C180 IV	50	27.46	0.104142	0.0554
B160 VI	30	27.76	0.0535	0.2029	1502.96	0.2639					A 160	80	24.22	0.0778816	0.0563			B 180 V	30	27.33	0.0301545	0.0521			80	28.4	0.141938	0.0569
C 160 IV	30	23.06	0.048	0.2072	1534.81	0.3473					A 160 V	30	23.15	0.0302626	0.048					29.98	0.130041	0.0596			30	25.6	0.0293526	0.0507
C 160 V	30	17.47	0.0548	0.1882	1394.07	0.2512	0.0517	0.0079108	1443.7	181.722			25.39	0.129951	0.0591					29.98	0.130041	0.0592			30	25.6	0.0293526	0.0504
C 160 VI	30	24.75	0.0523	0.1893	1402.22	0.3357							25.39	0.129951	0.0587										30	28.39	0.141536	0.0589
A 180 III	30	30.7	0.052	0.185	1370.37	0.335										25.3911										28.39	0.141536	0.0579
A 180 VI	30	22.77	0.0517	0.1871	1385.93	0.2416	0.0516333	0.000929534	1416.54	153.998	A160 VI	30	23.15	0.029	0.0504									C180II	25.87
A 180 VI	30	25.14	0.0512	0.2016	1493.33
B 180 IV	30	34.96	0.0521	0.2	1481.48	0.2529					A 160 VI	30	23.15	0.029	0.0516			B 180 VI	30	34.96	0.030053	0.0511			30	26.64	0.0297642	0.0494
B 180 V	30	27.33	0.0506	0.1837	1360.74	0.2615	0.0513	0.00173646	1444.94	168.196	A 160 VI	30	23.15	0.029	0.0507			B 180 IV	30	34.96	0.030053	0.0509			30	26.64	0.0297642	0.0501
B 180 VI	30	22.63	0.0512	0.2015	1492.59	0.254							24.23	0.0770052	0.0559				50	35.89	0.0574543	0.0549			50	27.25	0.0533436	0.0511
C 180	30	25.6	0.0529	0.198	1466.67	0.3144							24.23	0.0770052	0.0567				50	35.89	0.0574543	0.0552			50	27.25	0.0533436	0.0521
	30		0.0517	0.1887	1397.78	0.3065	0.0521333	0.00153142	1456.79	125.917			25.31	0.12501	0.0586				80	38.66	0.139069	0.0589			80	29.53	0.141477	0.0579
	30		0.0518	0.2033	1505.93	0.3139							25.31	0.12501	0.0589				80	38.66	0.139069	0.0591			80	29.53	0.141477	0.0583
																			33.94
											A160	hmotnost
												22.4976

## Sheet: Sorption
	Dry	0.2	0.2	0.4	0.4	0.6	0.6	0.8	0.8	0.9	0.9	0.98						0.2		0.4		0.6		0.8		0.9		0.98
A81	3.465	3.55	3.553	3.64	3.643	3.743	3.746	3.993	3.99	4.438	4.438	5.023				A81		0.0253968		0.0513709		0.0810967		0.152381		0.280808		0.449639
A82	3.843	3.939	3.94	4.041	4.046	4.167	4.169	4.444	4.442	4.4917	4.918	5.478				A82		0.0252407		0.0528233		0.0848296		0.156388		0.279729		0.425449
A83	2.784	2.816	2.838	2.912	2.911	2.988	2.992	3.186	3.19	3.551	3.55	4.051				A83		0.0193966		0.0456178		0.0747126		0.144397		0.275144		0.455101
A84	3.222	3.261	3.262	3.348	3.351	3.448	3.444	3.664	3.661	4.073	4.074	4.584				A84		0.0124146		0.0400372		0.0689013		0.137182		0.264432		0.422719
A85	3.106	3.171	3.169	3.253	3.254	3.35	3.353	3.563	3.562	3.955	3.955	4.4863				A85		0.0202833		0.0476497		0.0795235		0.147135		0.273342		0.444398
A86	3.145	3.201	3.202	3.285	3.288	3.385	3.386	3.602	3.602	4.001	4.001	4.528				A86		0.018124		0.045469		0.0766296		0.14531		0.272178		0.439746
A61	5.893	5.988	5.992	6.116	6.119	6.265	6.289	6.62	6.595	7.336	7.338	8.488				A61		0.0167996		0.0383506		0.0671984		0.123367		0.245206		0.440353
A62	5.341	5.445	5.446	5.562	5.564	5.706	5.728	6.035	6.022	6.654	6.655	7.759				A62		0.0196592		0.0417525		0.0724583		0.129938		0.246021		0.452724
A63	4.558	6.632	4.638	4.745	4.747	4.88	4.885	5.186	5.184	5.807	5.807	6.528				A63		0.0175516		0.0414656		0.071742		0.13778		0.274024		0.432207
A64	4.081	4.145	4.146	4.245	4.248	4.363	4.378	4.625	4.624	5.178	5.178	5.788				A64		0.0159275		0.0409213		0.0727763		0.133301		0.268807		0.41828
A65	3.603	3.665	3.666	3.765	3.766	3.873	3.884	4.122	4.12	4.577	4.576	5.142				A65		0.0174854		0.0452401		0.0779906		0.144047		0.270053		0.427144
A66	3.666	3.72	3.719	3.804	3.804	3.902	3.911	4.201	4.113	5.832	5.83					A66		0.0144572		0.0376432		0.0668303		0.145936
B61	3.806	3.891	3.887	3.983	3.986	4.102	4.101	4.362	4.36	4.875	4.875	5.514				B61		0.0212822		0.0472937		0.0775092		0.146085		0.280872		0.448765
B62	4.511	4.581	4.578	4.69	4.699	4.835	4.832	5.146	5.14	5.7	5.703	6.523				B62		0.0148526		0.0416759		0.0711594		0.140767		0.264243		0.446021
B63	4.851	4.948	4.95	5.082	5.082	5.229	5.226	5.562	5.56	6.157	6.16	6.947				B63		0.0204082		0.047619		0.0773036		0.146568		0.269841		0.432076
B64	5.401	5.492	5.456	5.645	5.645	5.81	5.812	6.183	6.178	6.813	6.815	7.743				B64	0.0205647	0.0101833		0.0451768		0.076097		0.144788		0.261803		0.433623
B65	5.122	5.222	5.226	5.363	5.364	5.519	5.522	5.881	5.873	6.428	6.428	7.292				B65		0.0203046		0.0472472		0.0780945		0.148184		0.254979		0.423663
B66	5.231	5.335	5.337	5.48	5.482	5.643	5.644	6.012	6.004	6.428	6.43	7.581				B66		0.0202638		0.0479832		0.0789524		0.149302		0.22921		0.449245
B81	4.09	4.163	4.163	4.267	4.276	4.392	4.389	4.666	4.666	4.88	4.881	5.825				B81		0.0178484		0.0454768		0.0731051		0.140831		0.193399		0.424205
B82	3.848	3.914	3.913	4.011	4.013	4.128	4.131	4.39	4.387	4.543	4.544	5.478				B82		0.0168919		0.0428794		0.0735447		0.140852		0.180873		0.423597
B83	3.11	3.167	3.164	3.244	3.244	3.337	3.336	3.542	3.535	3.899	3.9	4.391				B83		0.0173633		0.0430868		0.0726688		0.138907		0.254019		0.411897
B84	3.052	3.096	3.096	3.175	3.177	3.267	3.26	3.472	3.466	3.887	3.888	4.284				B84		0.0144168		0.0409567		0.068152		0.137615		0.273919		0.40367
B85	2.611	2.659	2.66	2.732	2.725	2.8	2.801	2.977	2.975	3.25	3.325	3.729				B85		0.0187668		0.0436614		0.0727691		0.140176		0.273458		0.428188
B86	2.739	2.787	2.786	2.858	2.856	2.935	2.929	3.123	3.12	4.759	3.476	3.864				B86		0.0171595		0.0427163		0.0693684		0.140197		0.269076		0.410734
C61	2.943	2.986	2.988	3.06	3.062	3.148	3.145	3.348	3.349	3.703	3.705	4.124				C61		0.0152905		0.0404349		0.0686374		0.137615		0.258919		0.401291
C62	2.33	2.36	2.358	2.413	2.415	2.487	2.481	2.643	2.63	2.887	2.887	3.264				C62		0.0120172		0.0364807		0.0648069		0.134335		0.239056		0.400858
C63	2.236	2.272	2.268	2.327	2.328	2.395	2.391	2.544	2.546	2.756	2.756	3.161				C63		0.0143113		0.0411449		0.0693202		0.137746		0.232558		0.413685
C64	2.428	2.454	2.453	2.515	2.517	2.584	2.576	2.748	2.752	2.861	2.859	3.389				C64		0.0102965		0.0366557		0.0609555		0.131796		0.177512		0.395799
C65	2.45	2.486	2.486	2.554	2.551	2.625	2.619	2.791	2.797	2.958	2.96	3.467				C65		0.0146939		0.0412245		0.0689796		0.139184		0.208163		0.415102
C66	2.89	2.934	2.936	3.014	3.012	3.097	3.092	3.293	3.298	3.431	3.432	4.081				C66		0.015917		0.0422145		0.0698962		0.139446		0.187543		0.412111
C81	3.747	3.804	3.809	3.902	3.905	4.017	4.018	4.277	4.272	4.793	4.793	5.371				C81		0.0165466		0.0421671		0.0723245		0.141446		0.279157		0.433413
C82	2.825	2.868	2.857	2.926	2.93	3.011	3.012	3.205	3.213	3.603	3.605	4.038				C82		0.0113274		0.0371681		0.0661947		0.134513		0.276106		0.429381
C83	3.917	3.989	3.985	4.08	4.084	4.202	4.202	4.475	4.475	4.989	4.991	5.509				C83		0.0173602		0.0426347		0.0727598		0.142456		0.274189		0.406433
C84	4.542	4.628	4.623	4.737	4.738	4.877	4.876	5.201	5.203	5.772	5.771	6.478				C84		0.0178336		0.0431528		0.0735359		0.14509		0.270586		0.426244
C85	4.484	4.564	4.563	4.668	4.674	4.802	4.808	5.125	5.118	5.578	5.579	6.357				C85		0.0176182		0.0423729		0.0722569		0.142953		0.244202		0.417707
C86	4.356	4.437	4.441	4.55	4.553	4.68	4.681	4.978	4.98	5.293	5.291	6.118				C86		0.0195133		0.045225		0.0746097		0.142792		0.214646		0.4045
C18	3.318	3.374	3.371	3.455	3.456	3.55	3.555	3.78	3.788	3.953	3.955					C18		0.0159735		0.0415913		0.0714286		0.139241		0.191983
C28	4.297	4.361	4.385	4.475	4.478	4.602	4.608	4.905	4.913	5.08	5.082					C28		0.0204794		0.0421224		0.0723761		0.141494		0.182686
C38	3.953	4.006	4.004	4.099	4.101	4.214	4.217	4.48	4.483	4.646	4.646					C38		0.0129016		0.0374399		0.0667847		0.133316		0.17531
C48	3.884	3.944	3.94	4.034	4.038	4.15	4.158	4.408	4.423	4.6	4.601					C48		0.0144181		0.0396498		0.0705458		0.134912		0.184604
C58	3.882	3.937	3.937	4.029	4.025	4.14	4.137	4.395	4.402	4.674	4.676					C58		0.014168		0.0368367		0.0656878		0.132148		0.204534
C68	3.248	3.292	3.287	3.367	3.37	3.462	3.468	3.686			3.869					C68		0.0120074		0.0375616		0.067734		0.134852		0.191195
		0	0.2	0.4	0.6	0.8	0.9	0.98
	Fine 160	0	0.0174847	0.0408955	0.0714993	0.135728	0.260822	0.434142
	Fine 180	0	0.0201427	0.0471613	0.0776155	0.147132	0.274272	0.439509
	Medium 160	0	0.0205647	0.046166	0.0765194	0.145949	0.260158	0.438899
	Medium 180	0	0.0170745	0.0431296	0.0716014	0.139676	0.240791	0.417049
	Coarse 160	0	0.0137544	0.0396925	0.0670993	0.136687	0.21729	0.406474
	Coarse 180	0	0.0166999	0.0421201	0.0719469	0.141542	0.259814	0.419613
	CC	0	0.0149913	0.0392003	0.0690928	0.135994	0.188385
